# Supplementary material for: A review of spatial capture–recapture: Ecological insights, limitations, and prospects
Source: Ecol Evol. 2021 Dec 21;12(1):e8468. doi: 10.1002/ece3.8468 (PMC8794757; doi:10.1002/ece3.8468)
Supplement: Supplementary file 3 — Supplementary Material [file ECE3-12-e8468-s002.xlsx]

## Sheet: SCR
Author	Year	Title	Journal	Scientific_name	Common_name	Focus	Country
Efford M. G.; Warburton, B.; Coleman, M. C.; Barker, R. J.	2005	A field test of two methods for density estimation	Wildlife Society Bulletin	Trichosurus vulpecula	brushtail possum	Density	New Zealand
Wilson D. J.; Efford, M. G.; Brown, S. J.; Williamson, J. F.; Mcelrea, G. J.	2007	Estimating density of ship rats in New Zealand forests by capture-mark-recapture trapping	New Zealand Journal of Ecology	Rattus rattus	Ship rat	Density	New Zealand
Wilson D. J.; Wright, E. F.; Canham, C. D.; Ruscoe, W. A.	2007	Neighbourhood analyses of tree seed predation by introduced rodents in a New Zealand temperate rainforest	Ecography	Mus musculus	House mice	Variation in Density	New Zealand
Royle J. A.; Young, K. V.	2008	A hierarchical model for spatial capture-recapture data	Ecology	Phrynosoma mcallii	Flat-tailed horned lizard	Density	USA
Millus S. A.; Stapp, P.	2008	Interactions between seabirds and endemic deer mouse populations on Santa Barbara Island, California	Canadian Journal of Zoology	Peromyscus maniculatus	Deer mice	Density	USA
Borchers D. L.; Efford, M. G.	2008	Spatially explicit maximum likelihood methods for capture-recapture studies	Biometrics	Vireo olivaceus	Red-eyed Vireo	Density	USA
Smith D. H. V.; Wilson, D. J.; Moller, H.; Murphy, E. C.; Pickerell, G.	2008	Stoat density, diet and survival compared between alpine grassland and beech forest habitats	New Zealand Journal of Ecology	Mustela erminea	Stoat	Variation in Density	New Zealand
Royle J. A., J. D. Nichols, K. U. Karanth and A. M. Gopalaswamy	2009	A hierarchical model for estimating density in camera-trap studies	Journal of Applied Ecology	Panthera tigris	Tiger	Density	India
Dawson D. K.; Efford, M. G.	2009	Bird population density estimated from acoustic signals	Journal of Applied Ecology	Seiurus aurocapilla	ovenbird	Density	USA
Gardner B., J. A. Royle and M. T. Wegan	2009	Hierarchical models for estimating density from DNA mark-recapture studies	Ecology	Ursus americanus	American black bear	Density	USA
Kielland K.; Olson, K.; Euskirchen, E.	2010	Demography of snowshoe hares in relation to regional climate variability during a 10-year population cycle in interior Alaska	Canadian Journal of Forest Research	Lepus americanus	snow shoe hair	Variation in Density	USA
Gruyer N.; Gauthier, G.; Berteaux, D.	2010	Demography of two lemming species on Bylot Island, Nunavut, Canada	Polar Biology	Lemmus trimucronatus & Dicrostonyx groenlandicus	brown lemming & collared lemming	Density & Variation in Detectability	Canada
Krebs C. J.; Cowcill, K.; Boonstra, R.; Kenney, A. J.	2010	Do changes in berry crops drive population fluctuations in small rodents in the southwestern Yukon?	Journal of Mammalogy	Myodes rutilus & Peromyscus maniculatus & Microtus spp.	red-backed voles & deer mice & field voles	Variation in Density	Canada
Clark J. D.; Eastridge, R.; Hooker, M. J.	2010	Effects of Exploitation on Black Bear Populations at White River National Wildlife Refuge	Journal of Wildlife Management	Ursus americanus	American black bear	Variation in Density	USA
Obbard M. E.; Howe, E. J.; Kyle, C. J.	2010	Empirical comparison of density estimators for large carnivores	Journal of Applied Ecology	Ursus americanus	American black bear	Density	Canada
Sharma R. K.; Jhala, Y.; Qureshi, Q.; Vattakaven, J.; Gopal, R.; Nayak, K.	2010	Evaluating capture-recapture population and density estimation of tigers in a population with known parameters	Animal Conservation	Panthera tigris	Tiger	Density	India
Wilson D. J.; Lee, W. G.	2010	Primary and secondary resource pulses in an alpine ecosystem: snow tussock grass (Chionochloa spp.) flowering and house mouse (Mus musculus) populations in New Zealand	Wildlife Research	Mus musculus	House mice	Variation in Density	New Zealand
Lettink M.; O'donnell, C. F. J.; Hoare, J. M.	2011	Accuracy and precision of skink counts from artificial retreats	New Zealand Journal of Ecology	Oligosoma polychroma	common skink	Density	New Zealand
De Silva S.; Ranjeewa, A. D. G.; Weerakoon, D.	2011	Demography of Asian elephants (Elephas maximus) at Uda Walawe National Park, Sri Lanka based on identified individuals	Biological Conservation	Elephas maximus	Asian elephants	Variation in Density	Sri Lanka
Krebs C. J.; Boonstra, R.; Gilbert, S.; Reid, D.; Kenney, A. J.; Hofer, E. J.	2011	Density estimation for small mammals from livetrapping grids: rodents in northern Canada	Journal of Mammalogy	Myodes rutilus & Peromyscus maniculatus & Microtus spp. & Lemmus sibiricus & Dicrostonyx groenlandicus & Microtus oeconomus	red-backed voles & deer mice & field voles & brown lemmings & collared lemmings & tundra voles	Variation in Density	Canada
O'Brien T. G.; Kinnaird, M. F.	2011	Density estimation of sympatric carnivores using spatially explicit capture-recapture methods and standard trapping grid	Ecological Applications	Acinonyx jubatus & Panthera pardus & Proteles cristata & Hyaena hyaena & Crocuta crocuta	cheetah & leopard & aardwolf & striped hyena & spotted hyena	Density	Kenya
Kalle R., T. Ramesh, Q. Qureshi and K. Sankar	2011	Density of tiger and leopard in a tropical deciduous forest of Mudumalai Tiger Reserve, southern India, as estimated using photographic capture-recapture sampling	Acta Theriologica	Panthera tigris & Panthera pardus	Tiger & leopard	Variation in Density	India
Reppucci J.; Gardner, B.; Lucherini, M.	2011	Estimating detection and density of the Andean cat in the high Andes	Journal of Mammalogy	Leopardus jacobita	Andean cat	Variation in Density	Argentina
Efford M. G.	2011	Estimation of population density by spatially explicit capture-recapture analysis of data from area searches	Ecology	Phrynosoma mcallii	flat-tailed horned lizards	Density	USA
Sollmann R.; Furtado, M. M.; Gardner, B.; Hofer, H.; Jacomo, A. T. A.; Torres, N. M.; Silveira, L.	2011	Improving density estimates for elusive carnivores: Accounting for sex-specific detection and movements using spatial capture-recapture models for jaguars in central Brazil	Biological Conservation	Panthera onca	Jaguar	Variation in Density	Brazil
Graves T. A., K. C. Kendall, J. A. Royle, J. B. Stetz and A. C. Macleod	2011	Linking landscape characteristics to local grizzly bear abundance using multiple detection methods in a hierarchical model	Animal Conservation	Ursus arctos	Brown bear	Variation in Density	USA
Qu J. P.; Li, W. J.; Yang, M.; Li, K. X.; Zhang, Y. M.	2011	METHODS FOR LARGE SCALE ASSESSMENT OF SMALL MAMMAL ABUNDANCE IN OPEN HABITATS: PLATEAU PIKA (OCHOTONA CURZONIAE) IN ALPINE GRASSLAND	Polish Journal of Ecology	Ochotona curzoniae	Plateau pika	Density	China
Sharma R. K. and Y. V. Jhala	2011	Monitoring tiger populations using intensive search in a capture-recapture framework	Population Ecology	Panthera tigris	Tiger	Density	India
Harihar A., B. Pandav and S. P. Goyal	2011	Responses of leopard Panthera pardus to the recovery of a tiger Panthera tigris population	Journal of Applied Ecology	Panthera pardus & Panthera tigris	Leopard & Tiger	Variation in Density	India
Russell J. C., D. Ringler, A. Trombini and M. Le Corre	2011	The island syndrome and population dynamics of introduced rats	Oecologia	Rattus rattus	black rat	Variation in Density	France
Kery M., B. Gardner, T. Stoeckle, D. Weber and J. A. Royle	2011	Use of Spatial Capture-Recapture Modeling and DNA Data to Estimate Densities of Elusive Animals	Conservation Biology	Felis silvestris	European wild cat	Variation in Density & Variation in Detectability	Switzerland
Torres-Vila L. M., A. Sanchez-Gonzalez, F. Ponce-Escudero, D. Martin-Vertedor and J. J. Ferrero-Garcia	2012	Assessing mass trapping efficiency and population density of Cerambyx welensii Kuster by mark-recapture in dehesa open woodlands	European Journal of Forest Research	Cerambyx welensii	Longhorn beetle	Variation in Density	Spain
Noss A. J.; Gardner, B.; Maffei, L.; Cuellar, E.; Montano, R.; Romero-Munoz, A.; Sollman, R.; O'connell, A. F.	2012	Comparison of density estimation methods for mammal populations with camera traps in the Kaa-Iya del Gran Chaco landscape	Animal Conservation	Panthera onca & Puma concolor & Leopardus pardalis & Tapirus terrestris	jaguar & puma & ocelot & lowland tapir	Density	Bolivia
Meyler S. V., J. Salmona, M. T. Ibouroi, A. Besolo, E. Rasolondraibe, U. Radespiel, C. Rabarivola and L. Chikhi	2012	Density Estimates of Two Endangered Nocturnal Lemur Species From Northern Madagascar: New Results and a Comparison of Commonly Used Methods	American Journal of Primatology	Microcebus tavaratra & Lepilemur milanoii	Mouse lemur & sportive lemur	Density	Madagascar
Gopalaswamy A. M.; Royle, J. A.; Delampady, M.; Nichols, J. D.; Karanth, K. U.; Macdonald, D. W.	2012	Density estimation in tiger populations: combining information for strong inference	Ecology	Panthera tigris	Tiger	Density	India
Brodie J.; Giordano, A. J.	2012	Density of the Vulnerable Sunda clouded leopard Neofelis diardi in a protected area in Sabah, Malaysian Borneo	Oryx	Neofelis diardi	Sunda clouded leopard	Density	Malaysia
Wilting A., A. Mohamed, L. N. Ambu, P. Lagan, S. Mannan, H. Hofer and R. Sollmann	2012	Density of the Vulnerable Sunda clouded leopard Neofelis diardi in two commercial forest reserves in Sabah, Malaysian Borneo	Oryx	Neofelis diardi	Sunda clouded leopard	Density	Malaysia
Russell R. E., J. A. Royle, R. Desimone, M. K. Schwartz, V. L. Edwards, K. P. Pilgrim and K. S. Mckelvey	2012	Estimating abundance of mountain lions from unstructured spatial sampling	Journal of Wildlife Management	Puma concolor	Puma	Density	USA
Tufto J., R. Lande, T. H. Ringsby, S. Engen, B. E. Saether, T. R. Walla and P. J. Devries	2012	Estimating Brownian motion dispersal rate, longevity and population density from spatially explicit mark-recapture data on tropical butterflies	Journal of Animal Ecology	Historis acheronta & Historis odius & Colobura dirce & Nessaea hewitsoni & Panacea prola & Panacea divalis & Morpho achilles & Morpho menelaus & Bia actorion	neotropical butterflies (family Nymphalidae)	Variation in Density	Equador
Rayan D. M.; Mohamad, S. W.; Dorward, L.; Aziz, S. A.; Clements, G. R.; Wong, C. T. C.; Traeholt, C.; Magintan, D.	2012	Estimating the population density of the Asian tapir (Tapirus indicus) in a selectively logged forest in Peninsular Malaysia	Integrative Zoology	Tapirus indicus	Asian tapir	Density	Malaysia
Gerber B. D.; Karpanty, S. M.; Kelly, M. J.	2012	Evaluating the potential biases in carnivore capture-recapture studies associated with the use of lure and varying density estimation techniques using photographic-sampling data of the Malagasy civet	Population Ecology	Fossa fossana	Malagasy civet	Density	Madagascar
Caruso N.; Manfredi, C.; Vidal, E. M. L.; Casanaveo, E. B.; Lucherinio, M.	2012	First density estimation of two sympatric small cats, Leopardus colocolo and Leopardus geoffroyi, in a shrubland area of central Argentina	Annales Zoologici Fennici	Leopardus colocolo & Leopardus geoffroyi	Pampas cat & Geoffroy’s cat	Density	Argentina
Berry O.; Algar, D.; Angus, J.; Hamilton, N.; Hilmer, S.; Sutherland, D.	2012	Genetic tagging reveals a significant impact of poison baiting on an invasive species	Journal of Wildlife Management	Vulpes vulpes	Red fox	Variation in Density	Australia
Sollmann R.; Gardner, B.; Belant, J. L.	2012	How Does Spatial Study Design Influence Density Estimates from Spatial Capture-Recapture Models?	Plos One	Ursus americanus	American black bear	Density	USA
Gray T. N. E.; Prum, S.	2012	Leopard density in post-conflict landscape, Cambodia: Evidence from spatially explicit capture-recapture	Journal of Wildlife Management	Panthera pardus	Leopard	Density & Variation in Detectability	Cambodia
Latham E.; Stetz, J. B.; Seryodkin, I.; Miguelle, D.; Gibeau, M. L.	2012	Non-invasive genetic sampling of brown bears and Asiatic black bears in the Russian Far East: A pilot study	Ursus	Ursus thibetanus & Ursus arctos	Asiatic black bear & brown bear	Density	Russia
Van Manen F. T., M. F. Mccollister, J. M. Nicholson, L. M. Thompson, J. L. Kindall and M. D. Jones	2012	Short-Term Impacts of a 4-Lane Highway on American Black Bears in Eastern North Carolina	Wildlife Monographs	Ursus americanus	American black bear	Variation in Density	USA
Marques T. A.; Thomas, L.; Martin, S. W.; Mellinger, D. K.; Jarvis, S.; Morrissey, R. P.; Ciminello, C. A.; Dimarzio, N.	2012	Spatially explicit capture-recapture methods to estimate minke whale density from data collected at bottom-mounted hydrophones	Journal of Ornithology	Balaenoptera acutorostrata	Minke whale	Density	USA
Russell J. C.	2012	Spatio-temporal patterns of introduced mice and invertebrates on Antipodes Island	Polar Biology	Mus musculus	House mice	Density	New Zealand
Anderson D. P.; Ramsey, D. S. L.; Nugent, G.; Bosson, M.; Livingstone, P.; Martin, P. A. J.; Sergeant, E.; Gormley, A. M.; Warburton, B.	2013	A novel approach to assess the probability of disease eradication from a wild-animal reservoir host	Epidemiology and Infection	Trichosurus vulpecula & Mustela furo	brushtail possum & ferret	Density	New Zealand
Sollmann R., B. Gardner, A. W. Parsons, J. J. Stocking, B. T. Mcclintock, T. R. Simons, K. H. Pollock and A. F. O'connell	2013	A spatial mark-resight model augmented with telemetry data	Ecology	Procyon lotor	raccoon	Density	USA
Blanc L.; Marboutin, E.; Gatti, S.; Gimenez, O.	2013	Abundance of rare and elusive species: Empirical investigation of closed versus spatially explicit capture-recapture models with lynx as a case study	Journal of Wildlife Management	Lynx lynx	Eurasian lynx	Density	France
Dorazio R. M.	2013	Bayes and Empirical Bayes Estimators of Abundance and Density from Spatial Capture-Recapture Data	Plos One	Panthera tigris & Phrynosoma mcallii	Tiger & flat-tailed horned lizard	Density	India & USA
Sollmann R.; Torres, N. M.; Furtado, M. M.; Jacomo, A. T. D.; Palomares, F.; Roques, S.; Silveira, L.	2013	Combining camera-trapping and noninvasive genetic data in a spatial capture-recapture framework improves density estimates for the jaguar	Biological Conservation	Panthera onca	Jaguar	Density	Brazil
Howe E. J.; Obbard, M. E.; Kyle, C. J.	2013	Combining data from 43 standardized surveys to estimate densities of female American black bears by spatially explicit capture-recapture	Population Ecology	Ursus americanus	American black bear	Density	Canada
Drewry J. M., F. T. Van Manen and D. M. Ruth	2013	Density and genetic structure of black bears in coastal South Carolina	Journal of Wildlife Management	Ursus americanus	American black bear	Variation in Density	USA
Mohamed A., R. Sollmann, H. Bernard, L. N. Ambu, P. Lagan, S. Mannan, H. Hofer and A. Wilting	2013	Density and habitat use of the leopard cat (Prionailurus bengalensis) in three commercial forest reserves in Sabah, Malaysian Borneo	Journal of Mammalogy	Prionailurus bengalensis	Leopard cat	Density	Malaysia
Pesenti E.; Zimmermann, F.	2013	Density estimations of the Eurasian lynx (Lynx lynx) in the Swiss Alps	Journal of Mammalogy	Lynx lynx	Eurasian lynx	Variation in Density & Space use	Switzerland
Jooste E.; Hayward, M. W.; Pitman, R. T.; Swanepoel, L. H.	2013	Effect of prey mass and selection on predator carrying capacity estimates	European Journal of Wildlife Research	Panthera pardus	Leopard	Density	South Africa
Head J. S.; Boesch, C.; Robbins, M. M.; Rabanal, L. I.; Makaga, L.; Kuhl, H. S.	2013	Effective sociodemographic population assessment of elusive species in ecology and conservation management	Ecology and Evolution	Pan troglodytes & Gorilla gorilla & Loxodonta cyclotis	chimpanzee & gorilla & forest elephant	Variation in Density & Variation in Detectability	Gabon
Bashir T.; Bhattacharya, T.; Poudyal, K.; Sathyakumar, S.; Qureshi, Q.	2013	Estimating leopard cat Prionailurus bengalensis densities using photographic captures and recaptures	Wildlife Biology	Prionailurus bengalensis	Leopard cat	Density	India
Anton Jrdi, A. Rotger, J. M. Igual and G. Tavecchia	2013	Estimating lizard population density: an empirical comparison between line-transect and capture-recapture methods	Wildlife Research	Podarcis lilfordi	Balearic lizard	Density	Spain
Martin S. W.; Marques, T. A.; Thomas, L.; Morrissey, R. P.; Jarvis, S.; Dimarzio, N.; Moretti, D.; Mellinger, D. K.	2013	Estimating minke whale (Balaenoptera acutorostrata) boing sound density using passive acoustic sensors	Marine Mammal Science	Balaenoptera acutorostrata	Minke whale	Density	USA
Efford M. G.; Fewster, R. M.	2013	Estimating population size by spatially explicit capture-recapture	Oikos	Oligosoma infrapunctatum	skink	Variation in Density	New Zealand
Grey J. N. C.; Kent, V. T.; Hill, R. A.	2013	Evidence of a High Density Population of Harvested Leopards in a Montane Environment	Plos One	Panthera pardus	Leopard	Density	South Africa
Lloyd N.; Moehrenschlager, A.; Smith, D. H. V.; Bender, D.	2013	Food limitation at species range limits: Impacts of food availability on the density and colony expansion of prairie dog populations at their northern periphery	Biological Conservation	Cynomys ludovicianus	Prairie dog	Variation in Density	Canada
Tobler M. W.; Carrillo-Percastegui, S. E.; Zuniga Hartley, A.; Powell, G. V. N.	2013	High jaguar densities and large population sizes in the core habitat of the southwestern Amazon	Biological Conservation	Panthera onca	Jaguar	Variation in Density	Peru
Ramesh T.; Downs, C. T.	2013	Impact of farmland use on population density and activity patterns of serval in South Africa	Journal of Mammalogy	Leptailurus serval	Serval	Density	South Africa
Wayne A. F., M. A. Maxwell, C. G. Ward, C. V. Vellios, B. G. Ward, G. L. Liddelow, I. Wilson, J. C. Wayne and M. R. Williams	2013	Importance of getting the numbers right: quantifying the rapid and substantial decline of an abundant marsupial, Bettongia penicillata	Wildlife Research	Bettongia penicillata	woylie	Variation in Density	Australia
Royle J. A.; Chandler, R. B.; Sun, C. C.; Fuller, A. K.	2013	Integrating resource selection information with spatial capture-recapture	Methods in Ecology and Evolution	Ursus americanus	American black bear	Density & Space use	USA
Zimmermann F.; Breitenmoser-Wursten, C.; Molinari-Jobin, A.; Breitenmoser, U.	2013	Optimizing the size of the area surveyed for monitoring a Eurasian lynx (Lynx lynx) population in the Swiss Alps by means of photographic capture-recapture	Integrative Zoology	Lynx lynx	Eurasian lynx	Density	Switzerland
Tenan S.; Vallespir, A. R.; Igual, J. M.; Moya, O.; Royle, J. A.; Tavecchia, G.	2013	Population abundance, size structure and sex-ratio in an insular lizard	Ecological Modelling	Podarcis lilfordi	Balearic Lizard	Variation in Density	Spain
Rouco C.; Norbury, G. L.; Smith, J.; Byrom, A. E.; Pech, R. P.	2013	Population density estimates of brushtail possums (Trichosurus vulpecula) in dry grassland in New Zealand	New Zealand Journal of Ecology	Trichosurus vulpecula	brushtail possum	Density	New Zealand
Samaniego-Herrera A.; Anderson, D. P.; Parkes, J. P.; Aguirre-Munoz, A.	2013	Rapid assessment of rat eradication after aerial baiting	Journal of Applied Ecology	Rattus rattus	ship rat	Variation in Density	Mexico
Whitehead M. R.; Peakall, R.	2013	Short-term but not long-term patch avoidance in an orchid-pollinating solitary wasp	Behavioral Ecology	Neozeleboria cryptoides	Wasp	Variation in Detectability	Australia
Berry O.; Tatler, J.; Hamilton, N.; Hilmer, S.; Hitchen, Y.; Algar, D.	2013	Slow recruitment in a red-fox population following poison baiting: a non-invasive mark-recapture analysis	Wildlife Research	Vulpes vulpes	Red fox	Variation in Density & Variation in Space use & Variation in Density	Australia
Chandler R. B.; Royle, J. A.	2013	SPATIALLY EXPLICIT MODELS FOR INFERENCE ABOUT DENSITY IN UNMARKED OR PARTIALLY MARKED POPULATIONS	Annals of Applied Statistics	Parula americana	Northern parula	Density	USA
Sunarto ; Kelly, M. J.; Klenzendorf, S.; Vaughan, M. R.; Zulfahmi,; Hutajulu, M. B.; Parakkasi, K.	2013	Threatened predator on the equator: multi-point abundance estimates of the tiger Panthera tigris in central Sumatra	Oryx	Panthera tigris	Tiger	Variation in Density	Indonesia
Sollmann R., B. Gardner, R. B. Chandler, D. B. Shindle, D. P. Onorato, J. A. Royle and A. F. O'connell	2013	Using multiple data sources provides density estimates for endangered Florida panther	Journal of Applied Ecology	Puma concolor	Puma	Variation in Density	USA
Efford M. G.; Borchers, D. L.; Mowat, G.	2013	Varying effort in capture-recapture studies	Methods in Ecology and Evolution	Ursus arctos	brown bear	Density	Canada
Rexer-Huber K.; Parker, G. C.; Reeves, M.; Stanworth, A. J.; Cuthbert, R. J.	2013	Winter ecology of house mice and the prospects for their eradication from Steeple Jason (Falkland Islands)	Polar Biology	Mus musculus	House mice	Density	Falkland Islands
Moore D. L.; Vigilant, L.	2014	A Population Estimate of Chimpanzees (Pan troglodytes schweinfurthii) in the Ugalla Region Using Standard and Spatially Explicit Genetic Capture-Recapture Methods	American Journal of Primatology	Pan troglodytes	chimpanzee	Density	Tanzania
Reich B. J. and B. Gardner	2014	A spatial capture-recapture model for territorial species	Environmetrics	Microtus agrestis	Field vole	Density	England
Raabe J. K., B. Gardner and J. E. Hightower	2014	A spatial capture-recapture model to estimate fish survival and location from linear continuous monitoring arrays	Canadian Journal of Fisheries and Aquatic Sciences	Alosa sapidissima	American shad	Vital rates & Vital rates & Vital rates & Dispersal	USA
Sarmento P.; Cruz, J.; Eira, C.; Fonseca, C.	2014	A spatially explicit approach for estimating space use and density of common genets	Animal Biodiversity and Conservation	Genetta genetta	Common genet	Variation in Density	Portugal
Borah J.; Sharma, T.; Das, D.; Rabha, N.; Kakati, N.; Basumatary, A.; Ahmed, M. F.; Vattakaven, J.	2014	Abundance and density estimates for common leopard Panthera pardus and clouded leopard Neofelis nebulosa in Manas National Park, Assam, India	Oryx	Panthera pardus & Neofelis nebulosa	Common leopard & clouded leopard	Density	India
Stetz J. B.; Kendall, K. C.; Macleod, A. C.	2014	Black Bear Density in Glacier National Park, Montana	Wildlife Society Bulletin	Ursus americanus	American black bear	Variation in Density	USA
Sollmann R.; Linkie, M.; Haidir, I. A.; Macdonald, D. W.	2014	Bringing clarity to the clouded leopard Neofelis diardi: first density estimates from Sumatra	Oryx	Neofelis diardi	Sunda clouded leopard	Variation in Density	Indonesia
Goode M. J.; Beaver, J. T.; Muller, L. I.; Clark, J. D.; Van Manen, F. T.; Harper, C. A.; Basinger, P. S.	2014	Capture-recapture of white-tailed deer using DNA from fecal pellet groups	Wildlife Biology	Odocoileus virginianus	white-tailed deer	Density	USA
Rich L. N.; Kelly, M. J.; Sollmann, R.; Noss, A. J.; Maffei, L.; Arispe, R. L.; Paviolo, A.; De Angelo, C. D.; Di Blanco, Y. E.; Di Bitetti, M. S.	2014	Comparing capture-recapture, mark-resight, and spatial mark-resight models for estimating puma densities via camera traps	Journal of Mammalogy	Puma concolor	puma	Density	Belize & Argentina & Bolivia
Rodgers T. W., J. Giacalone, E. J. Heske, J. E. Janecka, C. A. Phillips and R. L. Schooley	2014	Comparison of noninvasive genetics and camera trapping for estimating population density of ocelots (Leopardus pardalis) on Barro Colorado Island, Panama	Tropical Conservation Science	Leopardus pardalis	ocelot	Density	Panama
Efford M. G.; Mowat, G.	2014	Compensatory heterogeneity in spatially explicit capture-recapture data	Ecology	Ursus arctos & 8 species from Efford (2013)	brown bear & 8 species from Efford (2013)	Variation in Detectability	Canada
Borchers D.; Distiller, G.; Foster, R.; Harmsen, B.; Milazzo, L.	2014	Continuous-time spatially explicit capture-recapture models, with an application to a jaguar camera-trap survey	Methods in Ecology and Evolution	Panthera onca	Jaguar	Density & Dispersal	Belize
Tobler M. W., F. Hibert, L. Debeir and C. Richard-Hansen	2014	Estimates of density and sustainable harvest of the lowland tapir Tapirus terrestris in the Amazon of French Guiana using a Bayesian spatially explicit capture-recapture model	Oryx	Tapirus terrestris	lowland tapir	Variation in Density	French Guiana
Davidson G. A.; Clark, D. A.; Johnson, B. K.; Waits, L. P.; Adams, J. R.	2014	Estimating Cougar Densities in Northeast Oregon Using Conservation Detection Dogs	Journal of Wildlife Management	Puma concolor	Cougar	Density & Variation in Space use & Variation in Detectability	USA
Singh R.; Qureshi, Q.; Sankar, K.; Krausman, P. R.; Goyal, S. P.	2014	Evaluating Heterogeneity of Sex-Specific Capture Probability and Precision in Camera-Trap Population Estimates of Tigers	Wildlife Society Bulletin	Panthera tigris	Tiger	Density	India
Oppel S.; Burns, F.; Vickery, J.; George, K.; Ellick, G.; Leo, D.; Hillman, J. C.	2014	Habitat-specific effectiveness of feral cat control for the conservation of an endemic ground-nesting bird species	Journal of Applied Ecology	Felis catus	Feral cat	Variation in Density	UK
Ringler D., J. Russell, A. Jaeger, P. Pinet, M. Bastien and M. Le Corre	2014	Invasive rat space use on tropical islands: Implications for bait broadcast	Basic and Applied Ecology	Rattus rattus	black rat	Variation in Density	France
Selvan K. M.; Lyngdoh, S.; Habib, B.; Gopi, G. V.	2014	Population density and abundance of sympatric large carnivores in the lowland tropical evergreen forest of Indian Eastern Himalayas	Mammalian Biology	Panthera tigris & Panthera pardus & Cuon alpinus	Tiger & Leopard & Dhole	Variation in Density	India
Singh R.; Qureshi, Q.; Sankar, K.; Krausman, P. R.; Goyal, S. P.; Nicholson, K. L.	2014	Population density of striped hyenas in relation to habitat in a semi-arid landscape, western India	Acta Theriologica	Hyaena hyaena	striped hyena	Variation in Density	India
Ergon T.; Gardner, B.	2014	Separating mortality and emigration: modelling space use, dispersal and survival with robust-design spatial capture-recapture data	Methods in Ecology and Evolution	Microtus agrestis	Field vole	Variation in Vital rates & Variation in Dispersal	England
Chandler R. B.; Clark, J. D.	2014	Spatially explicit integrated population models	Methods in Ecology and Evolution	Ursus americanus	American black bear	Variation in Density & Vital rates	USA
Avgan B.; Zimmermann, F.; Guntert, M.; Arikan, F.; Breitenmoser, U.	2014	The first density estimation of an isolated Eurasian lynx population in southwest Asia	Wildlife Biology	Lynx lynx	Eurasian lynx	Density	Turkey
Singh R.; Chauhan, D. S.; Mishra, S.; Krausman, P. R.; Goyal, S. P.	2014	Tiger density in a tropical lowland forest in the Eastern Himalayan Mountains	Springerplus	Panthera tigris	Tiger	Density	India
Du Preez B. D., A. J. Loveridge and D. W. Macdonald	2014	To bait or not to bait: A comparison of camera-trapping methods for estimating leopard Panthera pardus density	Biological Conservation	Panthera pardus	Leopard	Variation in Density	Zimbabwe
Wilton C. M.; Puckett, E. E.; Beringer, J.; Gardner, B.; Eggert, L. S.; Belant, J. L.	2014	Trap Array Configuration Influences Estimates and Precision of Black Bear Density and Abundance	Plos One	Ursus americanus	American black bear	Density	USA
Rutledge M. E., R. Sollmann, B. E. Washburn, C. E. Moorman and C. S. Deperno	2014	Using novel spatial mark-resight techniques to monitor resident Canada geese in a suburban environment	Wildlife Research	Branta canadensis	Canada geese	Variation in Density & Variation in Density & Vital rates	USA
Whittington J.; Sawaya, M. A.	2015	A Comparison of Grizzly Bear Demographic Parameters Estimated from Non-Spatial and Spatial Open Population Capture-Recapture Models	Plos One	Ursus arctos	Brown bear	Variation in Density & Vital rates & Vital rates & Vital rates	Canada
Stevenson B. C., D. L. Borchers, R. Altwegg, R. J. Swift, D. M. Gillespie and G. J. Measey	2015	A general framework for animal density estimation from acoustic detections across a fixed microphone array	Methods in Ecology and Evolution	Arthroleptella lightfooti	Cape Peninsula Moss Frog	Variation in Density	South Africa
Hooker M. J., J. S. Laufenberg, A. K. Ashley, J. T. Sylvest and M. J. Chamberlain	2015	Abundance and density estimation of the American black bear population in central Georgia	Ursus	Ursus americanus	American black bear	Variation in Density	USA
Junek T.; Vymyslicka, P. J.; Hozdecka, K.; Hejcmanova, P.	2015	Application of Spatial and Closed Capture-Recapture Models on Known Population of the Western Derby Eland (Taurotragus derbianus derbianus) in Senegal	Plos One	Taurotragus derbianus	Western Derby Eland	Density	Senegal
Spehar S. N.; Loken, B.; Rayadin, Y.; Royle, J. A.	2015	Comparing spatial capture-recapture modeling and nest count methods to estimate orangutan densities in the Wehea Forest, East Kalimantan, Indonesia	Biological Conservation	Pongo pygmaeus & Pongo abelii	Sumatran orangutan & Borneo orangutan	Density	Indonesia
Rayan D. M.; Linkie, M.	2015	Conserving tigers in Malaysia: A science-driven approach for eliciting conservation policy change	Biological Conservation	Panthera tigris	Tiger	Density	Malaysia
Mcgregor H. W., S. Legge, J. Potts, M. E. Jones and C. N. Johnson	2015	Density and home range of feral cats in north-western Australia	Wildlife Research	Felis catus	Feral cat	Variation in Density	Australia
Swanepoel L. H.; Somers, M. J.; Dalerum, F.	2015	Density of leopards Panthera pardus on protected and non-protected land in the Waterberg Biosphere, South Africa	Wildlife Biology	Panthera pardus	Leopard	Density	South Africa
Martinez-Hernandez A., O. C. Rosas-Rosas, F. Clemente-Sanchez, L. A. Tarango-Arambula, J. Palacio-Nunez, L. C. Bender and J. G. Herrera-Haro	2015	Density of threatened ocelot Leopardus pardalis in the Sierra Abra-Tanchipa Biosphere Reserve, San Luis Potosi, Mexico	Oryx	Leopardus pardalis	Ocelot	Density	Mexico
Kilshaw K., P. J. Johnson, A. C. Kitchener and D. W. Macdonald	2015	Detecting the elusive Scottish wildcat Felis silvestris silvestris using camera trapping	Oryx	Felis silvestris	Scottish wild cat	Density	Scotland
Gauthier G.; Legagneux, P.; Valiquette, M. A.; Cadieux, M. C.; Therrien, J. F.	2015	Diet and reproductive success of an Arctic generalist predator: Interplay between variations in prey abundance, nest site location, and intraguild predation	Auk	Lemmus trimucronatus & Dicrostonyx groenlandicus	Brown lemming & collared lemmings	Variation in Density	Canada
Christiansen F., C. G. Bertulli, M. H. Rasmussen and D. Lusseau	2015	Estimating Cumulative Exposure of Wildlife to Non-Lethal Disturbance Using Spatially Explicit Capture-Recapture Models	Journal of Wildlife Management	Balaenoptera acutorostrata	minke whale	Variation in Density	Iceland
Mollet P.; Kery, M.; Gardner, B.; Pasinelli, G.; Royle, J. A.	2015	Estimating Population Size for Capercaillie (Tetrao urogallus L.) with Spatial Capture-Recapture Models Based on Genotypes from One Field Sample	Plos One	Tetrao urogallus	Capercaillie	Density	Switzerland
Srivathsa A.; Parameshwaran, R.; Sharma, S.; Karanth, K. U.	2015	Estimating population sizes of leopard cats in the Western Ghats using camera surveys	Journal of Mammalogy	Prionailurus bengalensis	leopard cat	Density	India
Pirotta E.; Thompson, P. M.; Cheney, B.; Donovan, C. R.; Lusseau, D.	2015	Estimating spatial, temporal and individual variability in dolphin cumulative exposure to boat traffic using spatially explicit capture-recapture methods	Animal Conservation	Tursiops truncatus	bottlenose dolphins	Variation in Density	Scotland
Karki J. B., B. Pandav, S. R. Jnawali, R. Shrestha, N. M. B. Pradhan, B. R. Lamichane, P. Khanal, N. Subedi and Y. V. Jhala	2015	Estimating the abundance of Nepal's largest population of tigers Panthera tigris	Oryx	Panthera tigris	Tiger	Density	Nepal
Sevianu E.; Stermin, A. N.	2015	Estimation of Muscardinus avellanarius population density by live-trapping	Folia Zoologica	Muscardinus avellanarius	Common dormouse	Density	Romania
Goldberg J. F.; Tempa, T.; Norbu, N.; Hebblewhite, M.; Mills, L. S.; Wangchuk, T. R.; Lukacs, P.	2015	Examining Temporal Sample Scale and Model Choice with Spatial Capture-Recapture Models in the Common Leopard Panthera pardus	Plos One	Panthera pardus	Leopard	Density	Bhutan
Alexander J. S.; Gopalaswamy, A. M.; Shi, K.; Riordan, P.	2015	Face Value: Towards Robust Estimates of Snow Leopard Densities	Plos One	Panthera uncia	Snow leopard	Variation in Density	China
Goldstein E. A.; Butler, F.; Lawton, C.	2015	Frontier population dynamics of an invasive squirrel species: Do introduced populations function differently than those in the native range?	Biological Invasions	Sciurus carolinensis	grey squirrel	Variation in Density	Ireland
Swanepoel L. H.; Somers, M. J.; Dalerum, F.	2015	Functional Responses of Retaliatory Killing versus Recreational Sport Hunting of Leopards in South Africa	Plos One	Panthera pardus	Leopard	Density	South Africa
Mccarthy M. S.; Lester, J. D.; Howe, E. J.; Arandjelovic, M.; Stanford, C. B.; Vigilant, L.	2015	Genetic censusing identifies an unexpectedly sizeable population of an endangered large mammal in a fragmented forest landscape	BMC Ecology	Pan troglodytes	eastern chimpanzee	Density	Uganda
Weingarth K.; Zeppenfeld, T.; Heibl, C.; Heurich, M.; Bufka, L.; Daniszova, K.; Muller, J.	2015	Hide and seek: extended camera-trap session lengths and autumn provide best parameters for estimating lynx densities in mountainous areas	Biodiversity and Conservation	Lynx lynx	Eurasian lynx	Variation in Density	Germany & Czech
Proffitt K. M.; Goldberg, J. F.; Hebblewhite, M.; Russell, R.; Jimenez, B. S.; Robinson, H. S.; Pilgrim, K.; Schwartz, M. K.	2015	Integrating resource selection into spatial capture-recapture models for large carnivores	Ecosphere	Puma concolor	puma	Variation in Density	USA
Royle J. A.; Sutherland, C.; Fuller, A. K.; Sun, C. C.	2015	Likelihood analysis of spatial capture-recapture models for stratified or class structured populations	Ecosphere	Ursus americanus	American black bear	Density	USA
Hedges L.; Lam, W. Y.; Campos-Arceiz, A.; Rayan, D. M.; Laurance, W. F.; Latham, C. J.; Saaban, S.; Clements, G. R.	2015	Melanistic leopards reveal their spots: Infrared camera traps provide a population density estimate of leopards in malaysia	Journal of Wildlife Management	Panthera pardus	Leopard	Density & Variation in Detectability & Variation in Detectability	Malaysia
Diefenbach D., L. Hansen, J. Bohling and C. Miller-Butterworth	2015	Population and genetic outcomes 20years after reintroducing bobcats (Lynx rufus) to Cumberland Island, Georgia USA	Ecology and Evolution	Lynx rufus	Bobcat	Density	USA
Avila-Najere D. M., C. Chavez, M. A. Lazcano-Barrero, S. Perez-Elizalde and J. L. Alcantara-Carbajal	2015	Population estimates and conservation of felids (Carnivora: Felidae) in Northern Quintana Roo, Mexico	Revista De Biologia Tropical	Panthera onca & Puma concolor & Leopardus pardalis	jaguar & puma & ocelot	Variation in Density	Mexico
Kane M. D.; Morin, D. J.; Kelly, M. J.	2015	Potential for camera-traps and spatial mark-resight models to improve monitoring of the critically endangered West African lion (Panthera leo)	Biodiversity and Conservation	Panthera leo	Afrian lion	Density	Senegal
Clare J. D. J.; Anderson, E. M.; Macfarland, D. M.	2015	Predicting Bobcat Abundance at a Landscape Scale and Evaluating Occupancy as a Density Index in Central Wisconsin	Journal of Wildlife Management	Lynx rufus	Bobcat	Density	USA
Hileman E. T.; Kapfer, J. M.; Muehlfeld, T. C.; Giovanni, J. H.	2015	Recouping Lost Information when Mark-Recapture Data are Pooled: A Case Study of Milksnakes (Lampropeltis triangulum) in the Upper Midwestern United States	Journal of Herpetology	Lampropeltis triangulum	Milksnake	Density	USA
Klimstra R. L.; Moorman, C. E.; Converse, S. J.; Royle, J. A.; Harper, C. A.	2015	Small Mammal Use of Native Warm-Season and Non-Native Cool-Season Grass Forage Fields	Wildlife Society Bulletin	Sigmodon hispidus & Peromyscus leucopus & Mus musculus	hispid cotton rats & white-footed mice & house mice	Variation in Density	USA
Gerber B. D.; Parmenter, R. R.	2015	Spatial capture-recapture model performance with known small-mammal densities	Ecological Applications	Perognathus flavus & Peromyscus maniculatus & Dipodomys spp.	Silky pocket mouse & Deer Mouse & Kangaroo Rats & Cricetidae?	Density	USA
Qi J. Z.; Shi, Q. H.; Wang, G. M.; Li, Z. L.; Sun, Q.; Hua, Y.; Jiang, G. S.	2015	Spatial distribution drivers of Amur leopard density in northeast China	Biological Conservation	Panthera pardus	Amur leopard	Variation in Density	China
Wojan C. M., S. M. Knapp and K. E. Mabry	2015	Spatial variation in population density affects dispersal behavior in brush mice	Ecology	Peromyscus boylii	Brush mice	Variation in Density	USA
Thornton D. H.; Pekins, C. E.	2015	Spatially explicit capture-recapture analysis of bobcat (Lynx rufus) density: implications for mesocarnivore monitoring	Wildlife Research	Lynx rufus	Bobcat	Variation in Density	USA
Gil-Sanchez J. M.; Jaramillo, J.; Barea-Azcon, J. M.	2015	Strong spatial segregation between wildcats and domestic cats may explain low hybridization rates on the Iberian Peninsula	Zoology	Felis silvestris & felis catus	European wild cat & domestic cat	Density	Spain
Dumond M.; Boulanger, J.; Paetkau, D.	2015	The Estimation of Grizzly Bear Density Through Hair-Snagging Techniques Above the Tree Line	Wildlife Society Bulletin	Ursus arctos	brown bear	Density	Canada
Mohamad S. W.; Rayan, D. M.; Christopher, W. C. T.; Hamirul, M.; Mohamed, A.; Lau, C. F.; Siwan, E. S.	2015	The first description of population density and habitat use of the mainland clouded leopard Neofelis nebulosa within a logged-primary forest in South East Asia	Population Ecology	Neofelis nebulosa	Clouded leopard	Density	Malaysia
Bozarth C. A.; Gardner, B.; Rockwood, L. L.; Maldonado, J. E.	2015	Using Fecal DNA and Spatial Capture-Recapture to Characterize a Recent Coyote Colonization	Northeastern Naturalist	Canis latrans	Coyote	Variation in Density	USA
Dracup E. C.; Keppie, D. M.; Forbes, G. J.	2015	Woodland mouse and vole response to increased structural diversity following midrotation commercial thinning in spruce plantations	Canadian Journal of Forest Research	Peromyscus maniculatus & Myodes gapperi & Napaeozapus insignis	deer mice & red-backed voles & woodland jumping mice	Variation in Density	Canada
Paviolo A.; De Angelo, C.; Ferraz, Kmpmb; Morato, R. G.; Pardo, J. M.; Srbek-Araujo, A. C.; Beisiegel, B. D.; Lima, F.; Sana, D.; Da Silva, M. X.; Velazquez, M. C.; Cullen, L.; Crawshaw, P.; Jorge, Mlsp; Galetti, P. M.; Di Bitetti, M. S.; De Paula, R. C.; Eizirik, E.; Aide, T. M.; Cruz, P.; Perilli, M. L. L.; Souza, Asmc; Quiroga, V.; Nakano, E.; Pinto, F. R.; Fernandez, S.; Costa, S.; Moraes, E.…	2016	A biodiversity hotspot losing its top predator: The challenge of jaguar conservation in the Atlantic Forest of South America	Scientific Reports	Panthera onca	Jaguar	Density	Brazil & Paraguay & and Argentina
Vitkalova A. V. and E. I. Shevtsova	2016	A COMPLEX APPROACH TO STUDY THE AMUR LEOPARD USING CAMERA TRAPS IN PROTECTED AREAS IN THE SOUTHWEST OF PRIMORSKY KRAI (RUSSIAN FAR EAST)	Nature Conservation Research	Panthera pardus	Leopard	Density	Russia
Alexander, J. S.; Zhang, C. C.; Shi, K.; Riordan, P.	2016	A granular view of a snow leopard population using camera traps in Central China	Biological Conservation	Panthera uncia	Snow leopard	Variation in Density	China
Beausoleil R. A., J. D. Clark and B. T. Maletzke	2016	A long-term evaluation of biopsy darts and DNA to estimate cougar density: An agency-citizen science collaboration	Wildlife Society Bulletin	Puma concolor	Puma	Variation in Density	USA
Kidney D., B. M. Rawson, D. L. Borchers, B. C. Stevenson, T. A. Marques and L. Thomas	2016	An Efficient Acoustic Density Estimation Method with Human Detectors Applied to Gibbons in Cambodia	Plos One	Nomascus annamensis	yellow-cheeked gibbon	Density	Cambodia
King R., B. T. Mcclintock, D. Kidney and D. Borchers	2016	CAPTURE-RECAPTURE ABUNDANCE ESTIMATION USING A SEMI-COMPLETE DATA LIKELIHOOD APPROACH	Annals of Applied Statistics	Lepus americanus & Nomascus annamensis	snowshoe hare & yellow-cheeked gibbon	Density	USA & Cambodia
Murphy S. M.; Cox, J. J.; Augustine, B.; Hast, J. T.; Guthrie, J. M.; Wright, J.; Mcdermott, J.; Maehr, S. C.; Plaxico, J. H.	2016	Characterizing Recolonization by a Reintroduced Bear Population Using Genetic Spatial Capture-Recapture	Journal of Wildlife Management	Ursus americanus	American black bear	Variation in Density	USA
Broekhuis F.; Gopalaswamy, A. M.	2016	Counting Cats: Spatially Explicit Population Estimates of Cheetah (Acinonyx jubatus) Using Unstructured Sampling Data	Plos One	Acinonyx jubatus	Cheetah	Variation in Density	Kenya
Roy M.; Qureshi, Q.; Naha, D.; Sankar, K.; Gopal, R.; Jhala, Y. V.	2016	Demystifying the Sundarban tiger: novel application of conventional population estimation methods in a unique ecosystem	Population Ecology	Panthera tigris	Tiger	Density	India
Figel J. J., F. Ruiz-Gutierrez and D. E. Brown	2016	Densities and perceptions of jaguars in coastal Nayarit, Mexico	Wildlife Society Bulletin	Panthera onca	Jaguar	Variation in Density	Mexico
Zanon-Martinez J. I.; Kelly, M. J.; Mesa-Cruz, J. B.; Sarasola, J. H.; Dehart, C.; Travaini, A.	2016	Density and activity patterns of pumas in hunted and non-hunted areas in central Argentina	Wildlife Research	Puma concolor	Puma	Variation in Density	Argentina
Penido G., S. Astete, M. M. Furtado, A. T. D. Jacomo, R. Sollmann, N. Torres, L. Silveira and J. Marinho	2016	Density of ocelots in a semiarid environment in northeastern Brazil	Biota Neotropica	Leopardus pardalis	Ocelot	Density	Brazil
Kendall K. C., A. C. Macleod, K. L. Boyd, J. Boulanger, J. A. Royle, W. F. Kasworm, D. Paetkau, M. F. Proctor, K. Annis and T. A. Graves	2016	Density, distribution, and genetic structure of grizzly bears in the Cabinet-Yaak Ecosystem	Journal of Wildlife Management	Ursus arctos	Brown bear	Density	USA
Efford M. G.; Dawson, D. K.; Jhala, Y. V.; Qureshi, Q.	2016	Density-dependent home-range size revealed by spatially explicit capture-recapture	Ecography	Panthera tigris & Seiurus aurocapilla & Trichosurus vulpecula	Tiger & Overnbird & brushtail possum	Variation in Density & Variation in Space use	India & USA & New Zealand
Duangchantrasiri S., M. Umponjan, S. Simcharoen, A. Pattanavibool, S. Chaiwattana, S. Maneerat, N. S. Kumar, D. Jathanna, A. Srivathsa and K. U. Karanth	2016	Dynamics of a low-density tiger population in Southeast Asia in the context of improved law enforcement	Conservation Biology	Panthera tigris	Tiger	Variation in Density & Vital rates & vital rates & Dispersal	Thailand
Gasperini S.; Mortelliti, A.; Bartolommei, P.; Bonacchi, A.; Manzo, E.; Cozzolino, R.	2016	Effects of forest management on density and survival in three forest rodent species	Forest Ecology and Management	Apodemus flavicollis & Apodemus sylvaticus & Myodes glareolus	yellow-necked mouse & wood mouse & bank vole	Variation in Density	Italy
Bahaa-El-Din L.; Sollmann, R.; Hunter, L. T. B.; Slotow, R.; Macdonald, D. W.; Henschel, P.	2016	Effects of human land-use on Africa's only forest-dependent fetid: The African golden cat Caracal aurata	Biological Conservation	Caracal aurata	African golden cat	Density	Gabon
Johnson S. R.; Berentsen, A. R.; Ellis, C.; Davis, A.; Vercauteren, K. C.	2016	Estimates of small Indian mongoose densities: Implications for rabies management	Journal of Wildlife Management	Herpestes auropunctatus	Indian mongoose	Density	Puerto Rico
Xiao W. H.; Feng, L. M.; Mou, P.; Miquelle, D. G.; Hebblewhite, M.; Goldberg, J. F.; Robinson, H. S.; Zhao, X. D.; Zhou, B.; Wang, T. M.; Ge, J. P.	2016	Estimating abundance and density of Amur tigers along the Sino-Russian border	Integrative Zoology	Panthera tigris	Amur tiger	Variation in Density	China
Potts J. M.; Buckland, S. T.; Thomas, L.; Savage, A.	2016	Estimating Key Largo Woodrat Abundance Using Spatially Explicit Capture-Recapture and Trapping Point Transects	Wildlife Society Bulletin	Neotoma floridana	Key Largo woodrat	Variation in Density	USA
Fuller A. K.; Sutherland, C. S.; Royle, J. A.; Hare, M. P.	2016	Estimating population density and connectivity of American mink using spatial capture-recapture	Ecological Applications	Neovison vison	American mink	Variation in Density & Variation in Dispersal	USA
Morehouse A. T.; Boyce, M. S.	2016	Grizzly bears without borders: Spatially explicit capture-recapture in southwestern Alberta	Journal of Wildlife Management	Ursus arctos	brown bear	Variation in Density	Canada
Sollmann R.; Gardner, B.; Belant, J. L.; Wilton, C. M.; Beringer, J.	2016	Habitat associations in a recolonizing, low-density black bear population	Ecosphere	Ursus americanus	American black bear	Variation in Density	USA
Siren A. P. K.; Pekins, P. J.; Abdu, P. L.; Ducey, M. J.	2016	Identification and Density Estimation of American Martens (Martes americana) Using a Novel Camera-Trap Method	Diversity-Basel	Martes americana	American marten	Variation in Density	USA
Anderson D. P.; Mcmurtrie, P.; Edge, K. A.; Baxter, P. W. J.; Byrom, A. E.	2016	Inferential and forward projection modeling to evaluate options for controlling invasive mammals on islands	Ecological Applications	Mustela erminea	Stoat	Variation in Density	New Zealand
Boron V.; Tzanopoulos, J.; Gallo, J.; Barragan, J.; Jaimes-Rodriguez, L.; Schaller, G.; Payan, E.	2016	Jaguar Densities across Human-Dominated Landscapes in Colombia: The Contribution of Unprotected Areas to Long Term Conservation	Plos One	Panthera onca	Jaguar	Density & Variation in Space use & Variation in Detectability	Colombia
Sollmann R.; White, A. M.; Tarbill, G. L.; Manley, P. N.; Knapp, E. E.	2016	Landscape heterogeneity compensates for fuel reduction treatment effects on Northern flying squirrel populations	Forest Ecology and Management	Glaucomys sabrinus	Northern flying squirrels	Variation in Density	USA
Morin D. J.; Kelly, M. J.; Waits, L. P.	2016	Monitoring Coyote Population Dynamics With Fecal DNA and Spatial Capture-Recapture	Journal of Wildlife Management	Canis latrans	Coyote	Density	USA
Bogdziewicz M.; Zwolak, R.; Redosh, L.; Rychlik, L.; Crone, E. E.	2016	Negative effects of density on space use of small mammals differ with the phase of the masting-induced population cycle	Ecology and Evolution	Apodemus flavicollis	yellow- necked mouse	Variation in Density & Variation in Space use & Variation in Detectability	Poland
Rehnus M.; Bollmann, K.	2016	Non-invasive genetic population density estimation of mountain hares (Lepus timidus) in the Alps: systematic or opportunistic sampling?	European Journal of Wildlife Research	Lepus timidus	Mountain hare	Density	Switzerland
Da Rocha D. G.; Sollmann, R.; Ramalho, E. E.; Ilha, R.; Tan, C. K. W.	2016	Ocelot (Leopardus pardalis) Density in Central Amazonia	Plos One	Leopardus pardalis	Ocelot	Density	Brazil
Rotger A.; Igual, J. M.; Smith, J. J.; Tavecchia, G.	2016	Relative role of population density and climatic factors in shaping the body growth rate of Lilford's Wall Lizard (Podarcis lilfordi)	Canadian Journal of Zoology	Podarcis lilfordi	Lilford’s Wall Lizard	Variation in Density	Spain
Braczkowski A. R.; Balme, G. A.; Dickman, A.; Fattebert, J.; Johnson, P.; Dickerson, T.; Macdonald, D. W.; Hunter, L.	2016	Scent Lure Effect on Camera-Trap Based Leopard Density Estimates	Plos One	Panthera pardus	Leopard	Density & Variation in Space use & Variation in Detectability	South Africa
Royle J. A.; Fuller, A. K.; Sutherland, C.	2016	Spatial capture-recapture models allowing Markovian transience or dispersal	Population Ecology	Ursus americanus	American black bear	Variation in Density	USA
Sutherland C.; Munoz, D. J.; Miller, D. A. W.; Grant, E. H. C.	2016	Spatial Capture-Recapture: A Promising Method for Analyzing Data Collected Using Artificial Cover Objects	Herpetologica	Plethodon cinereus	Red-Backed Salamander	Variation in Density	USA
Hearn A. J., J. Ross, H. Bernard, S. Abu Bakar, L. T. B. Hunter and D. W. Macdonald	2016	The First Estimates of Marbled Cat Pardofelis marmorata Population Density from Bornean Primary and Selectively Logged Forest	Plos One	Pardofelis marmorata	Marbled Cat	Variation in Density	Malaysia
Dracup E. C.; Keppie, D. M.; Forbes, G. J.	2016	The short-term impact of abundant fruit upon deer mouse (Peromyscus maniculatus), southern red-backed vole (Myodes gapperi), and woodland jumping mouse (Napaeozapus insignis) populations	Canadian Journal of Zoology	Peromyscus maniculatus & Myodes gapperi & Napaeozapus insignis	deer mice & red-backed voles & woodland jumping mice	Density	Canada
Munoz D. J.; Miller, D. A. W.; Sutherland, C.; Grant, E. H. C.	2016	Using Spatial Capture-Recapture to Elucidate Population Processes and Space-Use in Herpetological Studies	Journal of Herpetology	Plethodon cinereus	Red-backed Salamander	Variation in Density & Vital rates & Dispersal	USA
Bischof R.; Brøseth, Henrik; Gimenez, Olivier	2016	Wildlife in a Politically Divided World: Insularism Inflates Estimates of Brown Bear Abundance	Conservation Letters	Ursus arctos	brown bear	Variation in Density & Vital rates & Vital rates & Dispersal	Norway
Dorazio R. M.; Karanth, K. U.	2017	A hierarchical model for estimating the spatial distribution and abundance of animals detected by continuous-time recorders	Plos One	Panthera tigris	Tiger	Density	India
Wang T. M.; Feng, L. M.; Yang, H. T.; Han, B. Y.; Zhao, Y. H.; Juan, L.; Lu, X. Y.; Zou, L.; Li, T.; Xiao, W. H.; Mou, P.; Smith, J. L. D.; Ge, J. P.	2017	A science-based approach to guide Amur leopard recovery in China	Biological Conservation	Panthera pardus	Amur leopard	Density	China
Despres-Einspenner M. L., E. J. Howe, P. Drapeau and H. S. Kuhl	2017	An empirical evaluation of camera trapping and spatially explicit capture-recapture models for estimating chimpanzee density	American Journal of Primatology	Pan troglodytes	Chimpanzee	Density	Côte d'Ivoire
Wilson D. J.; Mulvey, R. L.; Clarke, D. A.; Reardon, J. T.	2017	Assessing and comparing population densities and indices of predator management regimes	New Zealand Journal of Ecology	Oligosoma maccanni & Oligosoma aff. polychroma and Oligosoma inconspicuum	McCann’s skink & southern grass skink & cryptic skink	Variation in Density	New Zealand
Dey S.; Delampady, M.; Parameshwaran, R.; Kumar, N. S.; Srivathsa, A.; Karanth, K. U.	2017	Bayesian Methods for Estimating Animal Abundance at Large Spatial Scales Using Data from Multiple Sources	Journal of Agricultural Biological and Environmental Statistics	Panthera tigris	Tiger	Variation in Density	India
Evans M. J., T. A. G. Rittenhouse, J. E. Hawley and P. W. Rego	2017	Black bear recolonization patterns in a human-dominated landscape vary based on housing: New insights from spatially explicit density models	Landscape and Urban Planning	Ursus americanus	Amercian black bear	Variation in Density	USA
Bischof Richard; Steyaert, Sam M. J. G.; Kindberg, Jonas	2017	Caught in the mesh: roads and their network-scale impediment to animal movement	Ecography	Ursus arctos	brown bear	Variation in Dispersal	Sweden
Riley M.; Soutyrina, S.; Miquelle, D.; Hayward, G.; Goodrich, J.; Buskirk, S.	2017	Comparison of methods for estimating Amur tiger abundance	Wildlife Biology	Panthera tigris	Amur tiger	Density	Russia
Murphy S. M., B. Augustine, W. A. Ulrey, J. M. Guthrie, B. K. Scheick, J. W. Mccown and J. J. Cox	2017	Consequences of severe habitat fragmentation on density, genetics, and spatial capture-recapture analysis of a small bear population	Plos One	Ursus americanus	American black bear	Variation in Density	USA
Measey G. J.; Stevenson, B. C.; Scott, T.; Altwegg, R.; Borchers, D. L.	2017	Counting chirps: acoustic monitoring of cryptic frogs	Journal of Applied Ecology	Arthroleptella lightfooti	Cape peninsula moss frog	Density	South Africa
Lombardi J. V.; Comer, C. E.; Scognamillo, D. G.; Conway, W. C.	2017	Coyote, fox, and bobcat response to anthropogenic and natural landscape features in a small urban area	Urban Ecosystems	Canis latrans & Lynx rufus & Vulpes vulpes & Urocyon cinereoargenteus	Coyote & Red fox & Gray fox & Bobcat	Variation in Density	USA
Tenan S.; Pedrini, P.; Bragalanti, N.; Groff, C.; Sutherland, C.	2017	Data integration for inference about spatial processes: A model-based approach to test and account for data inconsistency	Plos One	Ursus arctos	Brown bear	Variation in Density	Italy
Sadhu A., P. P. C. Jayam, Q. Qureshi, R. S. Shekhawat, S. Sharma and Y. V. Jhala	2017	Demography of a small, isolated tiger (Panthera tigris tigris) population in a semi-arid region of western India	Bmc Zoology	Panthera tigris	Tiger	Variation in Density	India
Thapa K.; Kelly, M. J.	2017	Density and carrying capacity in the forgotten tigerland: Tigers in the understudied Nepalese Churia	Integrative Zoology	Panthera tigris & Panthera pardus	Tiger & Leopard	Density	Nepal
Jedrzejewski W.; Puerto, M. F.; Goldberg, J. F.; Hebblewhite, M.; Abarca, M.; Gamarra, G.; Calderon, L. E.; Romero, J. F.; Viloria, A. L.; Carreno, R.; Robinson, H. S.; Lampo, M.; Boede, E. O.; Biganzoli, A.; Stachowicz, I.; Velasquez, G.; Schmidt, K.	2017	Density and population structure of the jaguar (Panthera onca) in a protected area of Los Llanos, Venezuela, from 1 year of camera trap monitoring	Mammal Research	Panthera onca	Jaguar	Variation in Density	Venezuela
Hunter E. A.; Matocq, M. D.; Murphy, P. J.; Shoemaker, K. T.	2017	Differential Effects of Climate on Survival Rates Drive Hybrid Zone Movement	Current Biology	Neotoma fuscipes & Neotoma macrotis	Wood rat	Variation in Density	USA
Keiter D. A.; Davis, A. J.; Rhodes, O. E.; Cunningham, F. L.; Kilgo, J. C.; Pepin, K. M.; Beasley, J. C.	2017	Effects of scale of movement, detection probability, and true population density on common methods of estimating population density	Scientific Reports	Sus scrofa	Wild pig	Density	USA
Ngoprasert D.; Lynam, A. J.; Gale, G. A.	2017	Effects of temporary closure of a national park on leopard movement and behaviour in tropical Asia	Mammalian Biology	Panthera pardus	Leopard	Density	Thailand
Tichon J.; Rotem, G.; Ward, P.	2017	Estimating abundance of striped hyenas (Hyaena hyaena) in the Negev Desert of Israel using camera traps and closed capture-recapture models	European Journal of Wildlife Research	Hyaena hyaena	striped hyena	Density	Israel
Villette P.; Krebs, C. J.; Jung, T. S.	2017	Evaluating camera traps as an alternative to live trapping for estimating the density of snowshoe hares (Lepus americanus) and red squirrels (Tamiasciurus hudsonicus)	European Journal of Wildlife Research	Lepus americanus & Tamiasciurus hudsonicus	snowshoe hares & red squirrels(SCR)	Density	Canada
Sun C. C.; Fuller, A. K.; Hare, M. P.; Hurst, J. E.	2017	Evaluating Population Expansion of Black Bears Using Spatial Capture-Recapture	Journal of Wildlife Management	Ursus americanus	American black bear	Variation in Density	USA
Muneza A. B.; Linden, D. W.; Montgomery, R. A.; Dickman, A. J.; Roloff, G. J.; Macdonald, D. W.; Fennessy, J. T.	2017	Examining disease prevalence for species of conservation concern using non-invasive spatial capture-recapture techniques	Journal of Applied Ecology	Giraffa camelopardalis	Giraffes	Density	Tanzania
Linden D. W.; Fuller, A. K.; Royle, J. A.; Hare, M. P.	2017	Examining the occupancy-density relationship for a low-density carnivore	Journal of Applied Ecology	Martes pennanti	Fisher	Variation in Density	USA
Cheng E.; Hodges, K. E.; Sollmann, R.; Mills, L. S.	2017	Genetic sampling for estimating density of common species	Ecology and Evolution	Lepus americanus	Snowshoe hare	Density	USA
Popescu V. D.; Iosif, R.; Pop, M. I.; Chiriac, S.; Bouros, G.; Furnas, B. J.	2017	Integrating sign surveys and telemetry data for estimating brown bear (Ursus arctos) density in the Romanian Carpathians	Ecology and Evolution	Ursus arctos	brown bear	Variation in Density	Romania
Richardson K. S.; Rouco, C.; Jewell, C.; French, N. P.; Buddle, B. M.; Tompkins, D. M.	2017	Investigating brushtail possum (Trichosurus vulpecula) home-range size determinants in a New Zealand native forest	Wildlife Research	Trichosurus vulpecula	brushtail possum	Density	New Zealand
Kachel S. M., K. P. Mccarthy, T. M. Mccarthy and N. Oshurmamadov	2017	Investigating the potential impact of trophy hunting of wild ungulates on snow leopard Panthera uncia conservation in Tajikistan	Oryx	Panthera uncia	Snow leopard	Variation in Density	Tajikistan
Majumder A.; Qureshi, Q.; Sankar, K.; Kumar, A.	2017	Long-term monitoring of a Bengal tiger (Panthera tigris tigris) population in a human-dominated landscape of Central India	European Journal of Wildlife Research	Panthera tigris	Bengal tiger	Density	India
Ramesh T.; Kalle, R.; Rosenlund, H.; Downs, C. T.	2017	Low leopard populations in protected areas of Maputaland: a consequence of poaching, habitat condition, abundance of prey, and a top predator	Ecology and Evolution	Panthera pardus	Leopard	Variation in Density	South Africa
Teixeira D.; Carrilho, M.; Mexia, T.; Kobel, M.; Santos, M. J.; Santos-Reis, M.; Rosalino, L. M.	2017	Management of Eucalyptus plantations influences small mammal density: Evidence from Southern Europe	Forest Ecology and Management	Apodemus sylvaticus & Mus spretus & Microtus cabrerae & Microtus lusitanicus & Rattus rattus & Crocidura russula	wood mouse & Algerian mouse & Cabrera vole & Lusitanian pine vole & black rat & greater white-toothed shrew	Variation in Density	Portugal
Morin D. J.; Fuller, A. K.; Royle, J. A.; Sutherland, C.	2017	Model-based estimators of density and connectivity to inform conservation of spatially structured populations	Ecosphere	Ursus americanus	American black bear	Variation in Density & Space use	USA
Brazeal J. L.; Weist, T.; Sacks, B. N.	2017	Noninvasive genetic spatial capture-recapture for estimating deer population abundance	Journal of Wildlife Management	Odocoileus hemionus	Mule deer	Variation in Density & Variation in Space use & Variation in Detectability	USA
Kubasiewicz L. M.; Quine, C. P.; Summers, R. W.; Coope, R.; Cottrell, J. E.; A'hara, S. W.; Park, K. J.	2017	Non-invasive genotyping and spatial mark-recapture methods to estimate European pine marten density in forested landscapes	Hystrix-Italian Journal of Mammalogy	Martes martes	European pine marten	Density	Scotland
O'Mahony D. T.; Powell, C.; Power, J.; Hanniffy, R.; Marnell, F.; Turner, P.; O'reilly, C.	2017	Non-invasively determined multi-site variation in pine marten Martes martes density, a recovering carnivore in Europe	European Journal of Wildlife Research	Martes martes	Pine marten	Density	Ireland
Gomez-Ramirez M. A., C. E. Gutierrez-Gonzalez and C. A. Lopez-Gonzalez	2017	Ocelots thrive in a non-typical habitat of northwestern Mexico	Endangered Species Research	Leopardus pardalis	Ocelot	Variation in Density	Mexico
Clare J., S. T. Mckinney, J. E. Depue and C. S. Loftin	2017	Pairing field methods to improve inference in wildlife surveys while accommodating detection covariance	Ecological Applications	Martes martes	American marten	Density	USA
Williams S. T.; Williams, K. S.; Lewis, B. P.; Hill, R. A.	2017	Population dynamics and threats to an apex predator outside protected areas: implications for carnivore management	Royal Society Open Science	Panthera pardus	Leopard	Variation in Density	South Africa
Srbek-Araujo A. C. and A. G. Chiarello	2017	Population status of the jaguar Panthera onca in one of its last strongholds in the Atlantic Forest	Oryx	Panthera onca	Jaguar	Density	Brazil
Singh P.; Macdonald, D. W.	2017	Populations and activity patterns of clouded leopards and marbled cats in Dampa Tiger Reserve, India	Journal of Mammalogy	Neofelis nebulosa & Pardofelis marmorata	clouded leopard & marbled cat	Variation in Density	India
Bradley D., E. Conklin, Y. P. Papastamatiou, D. J. Mccauley, K. Pollock, A. Pollock, B. E. Kendall, S. D. Gaines and J. E. Caselle	2017	Resetting predator baselines in coral reef ecosystems	Scientific Reports	Carcharhinus amblyrhynchos	grey reef shark	Variation in Density	USA
Gelin M. L.; Branch, L. C.; Thornton, D. H.; Novaro, A. J.; Gould, M. J.; Caragiulo, A.	2017	Response of pumas (Puma concolor) to migration of their primary prey in Patagonia	Plos One	Puma concolor	Puma	Variation in Density	Argentina
Slauson K. M., W. J. Zielinski and M. K. Schwartz	2017	Ski Areas affect Pacific Marten Movement, Habitat Use, and Density	Journal of Wildlife Management	Martes caurina	Pacific marten	Variation in Density	USA
Schmidt B. R.; Meier, A.; Sutherland, C.; Royle, J. A.	2017	Spatial capture-recapture analysis of artificial cover board survey data reveals small scale spatial variation in slow-worm Anguis fragilis density	Royal Society Open Science	Anguis fragilis	slow-worm	Variation in Density	Switzerland
Jimenez J.; Higuero, R.; Charre-Medellin, J. F.; Acevedo, P.	2017	Spatial mark-resight models to estimate feral pig population density	Hystrix-Italian Journal of Mammalogy	Sus scrofa	Feral pig	Density	Spain
Humm J. M.; Mccown, J. W.; Scheick, B. K.; Clark, J. D.	2017	Spatially explicit population estimates for black bears based on cluster sampling	Journal of Wildlife Management	Ursus americanus	American black bear	Variation in Density	USA
Luskin M. S.; Albert, W. R.; Tobler, M. W.	2017	Sumatran tiger survival threatened by deforestation despite increasing densities in parks	Nature Communications	Panthera tigris	Sumatran tiger	Variation in Density	Malaysia
Mcdonald T. L.; Hornsby, F. E.; Speakman, T. R.; Zolman, E. S.; Mullin, K. D.; Sinclair, C.; Rosel, P. E.; Thomas, L.; Schwacke, L. H.	2017	Survival, density, and abundance of common bottlenose dolphins in Barataria Bay (USA) following the Deepwater Horizon oil spill	Endangered Species Research	Tursiops truncatus	bottlenose dolphins	Variation in Density & Vital rates	USA
Elliot N. B.; Gopalaswamy, A. M.	2017	Toward accurate and precise estimates of lion density	Conservation Biology	Panthera leo	Lion	Density & Variation in Space use	Kenya
Molina S.; Fuller, A. K.; Morin, D. J.; Royle, J. A.	2017	Use of spatial capture-recapture to estimate density of Andean bears in northern Ecuador	Ursus	Tremarctos ornatus	Andean bear	Density	Ecuador
Aziz M. A., S. Tollington, A. Barlow, C. Greenwood, J. M. Goodrich, O. Smith, M. Shamsuddoha, M. A. Islam and J. J. Groombridge	2017	Using non-invasively collected genetic data to estimate density and population size of tigers in the Bangladesh Sundarbans	Global Ecology and Conservation	Panthera tigris	Tiger	Density	Bangladesh
Berl J. L.; Flaherty, E. A.; Danielson, B. J.; Kellner, K. F.; Swihart, R. K.	2017	Winter ecology of prairie deer mice (Peromyscus maniculatus bairdii) in cultivated habitats: Implications for agricultural ecosystem services	Agriculture Ecosystems & Environment	Peromyscus maniculatus bairdii	Deer mice	Variation in Density	USA
Gould M. J.; Harrison, R. L.	2018	A novel approach to estimating density of American badgers (Taxidea taxus) using automatic cameras at water sources in the Chihuahuan Desert	Journal of Mammalogy	Taxidea taxus	American badgers	Variation in Density & Variation in Detectability	USA
Pusparini W., T. Batubara, F. Surahmat, Ardiantiono, T. Sugiharti, M. Muslich, F. Amama, W. Marthy and N. Andayani	2018	A pathway to recovery: the Critically Endangered Sumatran tiger Panthera tigris sumatrae in an 'in danger' UNESCO World Heritage Site	Oryx	Panthera tigris	Tiger	Density	Indonesia
Rostro-Garcia S., J. F. Kamler, R. Crouthers, K. Sopheak, S. Prum, V. In, C. Pin, A. Caragiulo and D. W. Macdonald	2018	An adaptable but threatened big cat: density, diet and prey selection of the Indochinese leopard (Panthera pardus delacouri) in eastern Cambodia	Royal Society Open Science	Panthera pardus	Leopard	Density	Cambodia
Jimenez J.; Hernandez, J. M.; Feliu, J.; Carrasco, M.; Moreno-Opo, R.	2018	BREEDING IN A DRY WETLAND. DEMOGRAPHIC RESPONSE TO DROUGHT IN THE COMMON REED-WARBLER ACROCEPHALUS SCIRPACEUS	Ardeola-International Journal of Ornithology	Acrocephalus scirpaceus	Common reed-warbler	Variation in Density & Variation in Density &Vital rates	Spain
Chandler R. B.; Hepinstall-Cymerman, J.; Merker, S.; Abernathy-Conners, H.; Cooper, R. J.	2018	Characterizing spatio-temporal variation in survival and recruitment with integrated population models	Auk	Cardellina canadensis	Canada Warbler	Vital rates	USA
Sabino-Marques H.; Ferreira, C.; Pauperio, J.; Costa, P.; Barbosa, S.; Encarnacao, C.; Alpizar-Jara, R.; Alves, P. C.; Searle, J. B.; Mira, A.; Beja, P.; Pita, R.	2018	Combining genetic non-invasive sampling with spatially explicit capture-recapture models for density estimation of a patchily distributed small mammal	European Journal of Wildlife Research	Microtus cabrerae	Iberian Cabrera vole	Density	Portugal
Laufenberg J. S.; Johnson, H. E.; Doherty, P. F.; Breck, S. W.	2018	Compounding effects of human development and a natural food shortage on a black bear population along a human development-wildland interface	Biological Conservation	Ursus americanus	American black bear	Variation in Density & Variation in Space use	USA
Moqanaki E. M.; Jimenez, J.; Bensch, S.; Lopez-Bao, J. V.	2018	Counting bears in the Iranian Caucasus: Remarkable mismatch between scientifically-sound population estimates and perceptions	Biological Conservation	Ursus arctos	brown bear	Density	Iran
Devens C., T. Tshabalala, J. Mcmanus and B. Smuts	2018	Counting the spots: The use of a spatially explicit capture-recapture technique and GPS data to estimate leopard (Panthera pardus) density in the Eastern and Western Cape, South Africa	African Journal of Ecology	Panthera pardus	Leopard	Variation in Density	South Africa
Burton A. C.; Fisher, J. T.; Adriaens, P.; Treweek, J.; Paetkau, D.; Wikstrom, M.; Callender, A.; Vardanyan, R.; Stepanyan, A.	2018	Density and distribution of a brown bear (Ursus arctos) population within the Caucasus biodiversity hotspot	Journal of Mammalogy	Ursus arctos	brown bear	Variation in Density	Armenia
Linnell M. A., K. Moriarty, D. S. Green and T. Levi	2018	Density and population viabili of coastal marten: a rare and geographically isolated small carnivore	Peerj	Martes caurina	Pacific marten	Density	USA
Rahman D. A.; Rianti, P.; Muhiban, M.; Muhtarom, A.; Rahmat, U. M.; Santosa, Y.; Aulagnier, S.	2018	Density and spatial partitioning of endangered sympatric Javan leopard (Felidae) and dholes (Canidae) in a tropical forest landscape	Folia Zoologica	Panthera pardus & Cuon alpinus(not SCR)	Javan leopard & dhole(not SCR)	Density	Indonesia
Gould M. J.; Cain, J. W.; Roemer, G. W.; Gould, W. R.; Liley, S. G.	2018	Density of American black bears in New Mexico	Journal of Wildlife Management	Ursus americanus	American black bear	Density & Variation in Detectability	USA
Kittle A. M. and A. C. Watson	2018	Density of leopards (Panthera pardus kotiya) in Horton Plains National Park in the Central Highlands of Sri Lanka	Mammalia	Panthera pardus	Leopard	Density	Sri Lanka
Lazenby B. T.; Tobler, M. W.; Brown, W. E.; Hawkins, C. E.; Hocking, G. J.; Hume, F.; Huxtable, S.; Iles, P.; Jones, M. E.; Lawrence, C.; Thalmann, S.; Wise, P.; Williams, H.; Fox, S.; Pemberton, D.	2018	Density trends and demographic signals uncover the long-term impact of transmissible cancer in Tasmanian devils	Journal of Applied Ecology	Sarcophilus harrisii	Tasmanian devils	Density	Australia
Tobler M. W.; Anleu, R. G.; Carrillo-Percastegui, S. E.; Santizo, G. P.; Polisar, J.; Hartley, A. Z.; Goldstein, I.	2018	Do responsibly managed logging concessions adequately protect jaguars and other large and medium-sized mammals? Two case studies from Guatemala and Peru	Biological Conservation	Panthera onca	Jaguar	Variation in Density	Peru & Guatemala
Green D. S., S. M. Matthews, R. C. Swiers, R. L. Callas, J. S. Yaeger, S. L. Farber, M. K. Schwartz and R. A. Powell	2018	Dynamic occupancy modelling reveals a hierarchy of competition among fishers, grey foxes and ringtails	Journal of Animal Ecology	Martes pennanti	Fisher	Variation in Density & Variation in Density & Vital rates & Vital rates	USA
Lamb C. T., G. Mowat, A. Reid, L. Smit, M. Proctor, B. N. Mclellan, S. E. Nielsen and S. Boutin	2018	Effects of habitat quality and access management on the density of a recovering grizzly bear population	Journal of Applied Ecology	Ursus arctos	Brown bear	Variation in Density	Canada
Morin D. J.; Waits, L. P.; Mcnitt, D. C.; Kelly, M. J.	2018	Efficient single-survey estimation of carnivore density using fecal DNA and spatial capture-recapture: a bobcat case study	Population Ecology	Lynx rufus	Bobcat	Density	USA
Lonsinger R. C.; Lukacs, P. M.; Gese, E. M.; Knight, R. N.; Waits, L. P.	2018	Estimating densities for sympatric kit foxes (Vulpes macrotis) and coyotes (Canis latrans) using noninvasive genetic sampling	Canadian Journal of Zoology	Vulpes macrotis & Canis latrans	Kit fox & coyote	Variation in Density	USA
Burgar J. M.; Stewart, F. E. C.; Volpe, J. P.; Fisher, J. T.; Burton, A. C.	2018	Estimating density for species conservation: Comparing camera trap spatial count models to genetic spatial capture-recapture models	Global Ecology and Conservation	Martes pennanti	Fisher	Density	Canada
Petit M.; Denis, T.; Rux, O.; Richard-Hansen, C.; Berzins, R.	2018	Estimating jaguar (Panthera onca) density in a preserved coastal area of French Guiana	Mammalia	Panthera onca	Jaguar	Density	French Guiana
Chandler R. B.; Engebretsen, K.; Cherry, M. J.; Garrison, E. P.; Miller, K. V.	2018	Estimating recruitment from capture-recapture data by modelling spatio-temporal variation in birth and age-specific survival rates	Methods in Ecology and Evolution	Odocoileus virginianus	white-tailed deer	Vital rates	USA
Mattioli L., A. Canu, D. Passilongo, M. Scandura and M. Apollonio	2018	Estimation of pack density in grey wolf (Canis lupus) by applying spatially explicit capture-recapture models to camera trap data supported by genetic monitoring	Frontiers in Zoology	Canis lupus	Gray wolf	Density	Italy
Evans M. J.; Rittenhouse, T. A. G.	2018	Evaluating spatially explicit density estimates of unmarked wildlife detected by remote cameras	Journal of Applied Ecology	Ursus americanus	American black bear	Variation in Density & Variation in Space use & Variation in Detectability	USA
Fauteux D.; Gauthier, G.; Mazerolle, M. J.; Coallier, N.; Bety, J.; Berteaux, D.	2018	Evaluation of invasive and non-invasive methods to monitor rodent abundance in the Arctic	Ecosphere	Lemmus trimucronatus & Dicrostonyx groenlandicus	brown lemming & collared lemming	Density	Canada
Cove M. V.; Gardner, B.; Simons, T. R.; Kays, R.; O'connell, A. F.	2018	Free-ranging domestic cats (Felis catus) on public lands: estimating density, activity, and diet in the Florida Keys	Biological Invasions	Felis catus	Domestic cat	Density	USA
Whittington J., M. Hebblewhite and R. B. Chandler	2018	Generalized spatial mark-resight models with an application to grizzly bears	Journal of Applied Ecology	Ursus arctos	Brown bear	Variation in Density	Canada
Loock D. J. E.; Williams, S. T.; Emslie, K. W.; Matthews, W. S.; Swanepoel, L. H.	2018	High carnivore population density highlights the conservation value of industrialised sites	Scientific Reports	Leptailurus serval	Serval	Density	South Africa
Penjor U.; Macdonald, D. W.; Wangchuk, S.; Tandin, T.; Tan, C. K. W.	2018	Identifying important conservation areas for the clouded leopard Neofelis nebulosa in a mountainous landscape: Inference from spatial modeling techniques	Ecology and Evolution	Neofelis nebulosa	Clouded leopard	Density	Bhutan
Alexander P. D. and E. M. Gese	2018	Identifying individual cougars (Puma concolor) in remote camera images - implications for population estimates	Wildlife Research	Puma concolor	Puma	Density	USA
Furnas B. J.; Landers, R. H.; Hill, S.; Itoga, S. S.; Sacks, B. N.	2018	Integrated modeling to estimate population size and composition of mule deer	Journal of Wildlife Management	Odocoileus hemionus	Mule deer	Variation in Density	USA
Murphy S. M., B. C. Augustine, J. R. Adams, L. P. Waits and J. J. Cox	2018	Integrating multiple genetic detection methods to estimate population density of social and territorial carnivores	Ecosphere	Canis latrans	Coyote	Density	USA
Linden D. W.; Siren, A. P. K.; Pekins, P. J.	2018	Integrating telemetry data into spatial capture-recapture modifies inferences on multi-scale resource selection	Ecosphere	Martes americana	American marten	Variation in Density	USA
Sutherland C.; Fuller, A. K.; Royle, J. A.; Madden, S.	2018	Large-scale variation in density of an aquatic ecosystem indicator species	Scientific Reports	Neovison vison	American mink	Variation in Density	USA
Miller J. R. B.; Pitman, R. T.; Mann, G. K. H.; Fuller, A. K.; Balme, G. A.	2018	Lions and leopards coexist without spatial, temporal or demographic effects of interspecific competition	Journal of Animal Ecology	Panthera pardus	Leopard	Density	South Africa
Wang T. M.; Royle, J. A.; Smith, J. L. D.; Zou, L.; Lu, X. Y.; Li, T.; Yang, H. T.; Li, Z. L.; Feng, R. N.; Bian, Y. J.; Feng, L. M.; Ge, J. P.	2018	Living on the edge: Opportunities for Amur tiger recovery in China	Biological Conservation	Panthera tigris	Amur tiger	Variation in Density & Variation in Density & Vital rates	China
Murphy A., B. D. Gerber, Z. J. Farris, S. Karpanty, F. Ratelolahy and M. J. Kelly	2018	Making the most of sparse data to estimate density of a rare and threatened species: a case study with the fosa, a little-studied Malagasy carnivore	Animal Conservation	Cryptoprocta ferox	Fosa	Variation in Density & Variation in Space use	Madagascar
Castaneda I.; Pisanua, B.; Diaz, M.; Rezouki, C.; Baudry, E.; Chapuis, J. L.; Bonnaud, E.	2018	Minimising trapping effort without affecting population density estimations for small mammals	Mammalian Biology	Apodemus sylvaticus & Myodes glareolus	wood mouse & bank vole	Density	France
Wilson D. J.; Innes, J. G.; Fitzgerald, N. B.; Bartlam, S.; Watts, C.; Smale, M. C.	2018	Population dynamics of house mice without mammalian predators and competitors	New Zealand Journal of Ecology	Mus musculus	House mice	Variation in Density	New Zealand
Bohm T. and H. Hofer	2018	Population numbers, density and activity patterns of servals in savannah patches of Odzala-Kokoua National Park, Republic of Congo	African Journal of Ecology	Leptailurus serval	Serval	Density	Congo
Lamichhane B. R., C. P. Pokheral, S. Poudel, D. Adhikari, S. R. Giri, S. Bhattarai, T. R. Bhatta, R. Pickles, R. Amin, K. P. Acharya, M. Dhakal, U. R. Regmi, A. K. Ram and N. Subedi	2018	Rapid recovery of tigers Panthera tigris in Parsa Wildlife Reserve, Nepal	Oryx	Panthera tigris	Tiger	Variation in Density	Nepal
Kumar A. V.; Sparks, J. R.; Mills, L. S.	2018	Short-term response of snowshoe hares to western larch restoration and seasonal needle drop	Restoration Ecology	Lepus americanus	snow shoe hair	Variation in Density	USA
Efford M. G.; Hunter, C. M.	2018	Spatial capture-mark-resight estimation of animal population density	Biometrics	Rattus rattus	Ship rat	Density	New Zealand
Romairone J.; Jimenez, J.; Luque-Larena, J. J.; Mougeot, F.	2018	Spatial capture-recapture design and modelling for the study of small mammals	Plos One	Microtus arvalis	common voles	Density	Spain
Augustine B. C., J. A. Royle, M. J. Kelly, C. B. Satter, R. S. Alonso, E. E. Boydston and K. R. Crooks	2018	SPATIAL CAPTURE-RECAPTURE WITH PARTIAL IDENTITY: AN APPLICATION TO CAMERA TRAPS	Annals of Applied Statistics	Leopardus pardalis & Lynx rufus	Ocelot & Bobcat	Variation in Density	Belize & USA
Berl J. L.; Kellner, K. F.; Flaherty, E. A.; Swihart, R. K.	2018	Spatial Variation in Density of White-footed Mice Along Edges in Fragmented Habitat	American Midland Naturalist	Peromyscus leucopus	white-footed mice	Variation in Density	USA
Kristensen T. V.; Kovach, A. I.	2018	Spatially explicit abundance estimation of a rare habitat specialist: implications for SECR study design	Ecosphere	Sylvilagus transitionalis	New England cottontail & eastern cottontail	Density	USA
Gardner B.; Sollmann, R.; Kumar, N. S.; Jathanna, D.; Karanth, K. U.	2018	State space and movement specification in open population spatial capture-recapture models	Ecology and Evolution	Panthera tigris	Tiger	Vital rates & Dispersal	India
Sheehy E.; Sutherland, C.; O'reilly, C.; Lambin, X.	2018	The enemy of my enemy is my friend: native pine marten recovery reverses the decline of the red squirrel by suppressing grey squirrel populations	Proceedings of the Royal Society B-Biological Sciences	Martes martes	Pine marten	Variation in Density & Variation in Space use	Scotland
Edwards S., R. Portas, L. Hanssen, P. Beytell, J. Melzheimer and K. Stratford	2018	The spotted ghost: Density and distribution of serval Leptailurus serval in Namibia	African Journal of Ecology	Leptailurus serval	Serval	Density	Namibia
Lopez-Bao J. V.; Godinho, R.; Pacheco, C.; Lema, F. J.; Garcia, E.; Llaneza, L.; Palacios, V.; Jimenez, J.	2018	Toward reliable population estimates of wolves by combining spatial capture-recapture models and non-invasive DNA monitoring	Scientific Reports	Canis lupus	Wolf	Density	Spain
Koh J. J. M.; Webb, E. L.; Leung, L. K. P.	2018	Using a spatial mark-resight model to estimate the parameters of a wild pig (Sus scrofa) population in Singapore	Raffles Bulletin of Zoology	Sus scrofa	Wild pig	Density	Singapore
Milleret C.; Dupont, P.; Broseth, H.; Kindberg, J.; Royle, J. A.; Bischof, R.	2018	Using partial aggregation in spatial capture recapture	Methods in Ecology and Evolution	Gulo gulo	Wolverine	Density	Norway
Boulanger J.; Nielsen, S. E.; Stenhouse, G. B.	2018	Using spatial mark-recapture for conservation monitoring of grizzly bear populations in Alberta	Scientific Reports	Ursus arctos	brown bear	Density & Variation in Space use & Variation in Detectability	Canada
Schmidt J. H.; Rexstad, E. A.; Roland, C. A.; Mcintyre, C. L.; Maccluskie, M. C.; Flamme, M. J.	2018	Weather-driven change in primary productivity explains variation in the amplitude of two herbivore population cycles in a boreal system	Oecologia	Myodes rutilus	red-backed vole	Variation in Density	USA
Espinosa S., G. Celis and L. C. Branch	2018	When roads appear jaguars decline: Increased access to an Amazonian wilderness area reduces potential for jaguar conservation	Plos One	Panthera onca	Jaguar	Density	Ecuador
Milleret C.; Dupont, P.; Bonenfant, C.; Broseth, H.; Flagstad, O.; Sutherland, C.; Bischof, R.	2019	A local evaluation of the individual state-space to scale up Bayesian spatial capture-recapture	Ecology and Evolution	Gulo gulo	Wolverine	Density	Norway
Farhadinia M. S.; Mcclintock, B.; Johnson, P. J.; Behnoud, P.; Hobeali, K.; Moghadas, P.; Hunter, L. T. B.; Macdonald, D. W.	2019	A paradox of local abundance amidst regional rarity: the value of montane refugia for Persian leopard conservation	Scientific Reports	Panthera pardus	Persian leopard	Density & Variation in Space use & Variation in Detectability	Iran
Azad S.; Mcfadden, K.; Clark, J. D.; Wactor, T.; Jachowski, D. S.	2019	Applying spatially explicit capture-recapture models to estimate black bear density in South Carolina	Wildlife Society Bulletin	Ursus americanus	American black bear	Density	USA
Arechavala-Lopez P.; Minguito-Frutos, M.; Follana-Berna, G.; Palmer, M.	2019	Common octopus settled in human-altered Mediterranean coastal waters: from individual home range to population dynamics	Ices Journal of Marine Science	Octopus vulgaris	Common octopus	Density & Vital rates & Vital rates & Space use	Spain
Kristensen T., M. Means, L. S. Eggert, K. G. Smith and D. White	2019	Demographics of American black bear populations following changes in harvest policy	Ursus	Ursus americanus	American black bear	Variation in Density	USA
Bisht S.; Banerjee, S.; Qureshi, Q.; Jhala, Y.	2019	Demography of a high-density tiger population and its implications for tiger recovery	Journal of Applied Ecology	Panthera tigris	Tiger	Variation in Density	India
Tirelli F. P.; Mazim, F. D.; Crawshaw, P. G.; Albano, A. P.; Espinosa, C.; Queirolo, D.; Rocha, F. L.; Soares, J. B.; Trigo, T. C.; Macdonald, D. W.; Lucherini, M.; Eizirik, E.	2019	Density and spatio-temporal behaviour of Geoffroy's cats in a human-dominated landscape of southern Brazil	Mammalian Biology	Leopardus geoffroyi	Geoffroy’s cat	Density	Brazil
Mclellan M. L.; Mclellan, B. N.; Sollmann, R.; Lamb, C. T.; Apps, C. D.; Wittmer, H. U.	2019	Divergent population trends following the cessation of legal grizzly bear hunting in southwestern British Columbia, Canada	Biological Conservation	Ursus arctos	brown bear	Variation in Density	Canada
Wegge P., B. B. Bakke, M. Odden and J. Rolstad	2019	DNA from scats combined with capture-recapture modeling: a promising tool for estimating the density of red foxes a pilot study in a boreal forest in southeast Norway	Mammal Research	Vulpes vulpes	Red fox	Density	Norway
Kumar U., N. Awasthi, Q. Qureshi and Y. Jhala	2019	Do conservation strategies that increase tiger populations have consequences for other wild carnivores like leopards?	Scientific Reports	Panthera tigris & Panthera pardus	Tiger & Leopard	Variation in Density	India
Zanin M.; Bergamaschi, C. L.; Ferreira, J. R.; Mendes, S. L.; Moreira, D. O.	2019	Dog days are just starting: the ecology invasion of free-ranging dogs (Canis familiaris) in a protected area of the Atlantic Forest	European Journal of Wildlife Research	Canis familiaris	domestic dog	Density	Brazil
Hamilton B. T., B. L. Roeder and M. A. Horner	2019	Effects of Sagebrush Restoration and Conifer Encroachment on Small Mammal Diversity in Sagebrush Ecosystem	Rangeland Ecology & Management	Peromyscus truei & Perognathus flavus & Tamias dorsalis	deer mice & piñon mice & cliff chipmunks & voles & Great Basin pocket mice & and western harvest mice	Variation in Density	USA
Roffler G. H.; Waite, J. N.; Pilgrim, K. L.; Zarn, K. E.; Schwartz, M. K.	2019	Estimating abundance of a cryptic social carnivore using spatially explicit capture-recapture	Wildlife Society Bulletin	Canis lupus	Wolf	Variation in Density	USA
Forsyth D. M.; Ramsey, D. S. L.; Woodford, L. P.	2019	Estimating abundances, densities, and interspecific associations in a carnivore community	Journal of Wildlife Management	Canis familiaris dingo & Vulpes vulpes & felis catus	dingo & red fox & feral cat	Density	Australia
Jacques C. N.; Klaver, R. W.; Swearingen, T. C.; Davis, E. D.; Anderson, C. R.; Jenks, J. A.; Deperno, C. S.; Bluett, R. D.	2019	Estimating density and detection of bobcats in fragmented midwestern landscapes using spatial capture-recapture data from camera traps	Wildlife Society Bulletin	Lynx rufus	Bobcat	Density	USA
Young J. K.; Golla, J. M.; Broman, D.; Blankenship, T.; Heilbrun, R.	2019	Estimating density of an elusive carnivore in urban areas: use of spatially explicit capture-recapture models for city-dwelling bobcats	Urban Ecosystems	Lynx rufus	Bobcat	Density	USA
Poutanen J.; Pusenius, J.; Wikstrom, M.; Brommer, J. E.	2019	Estimating population density of the white-tailed deer in Finland using non-invasive genetic sampling and spatial capture-recapture	Annales Zoologici Fennici	Odocoileus virginianus	white-tailed deer	Density	Finland
Chetri M.; Odden, M.; Sharma, K.; Flagstad, O.; Wegge, P.	2019	Estimating snow leopard density using fecal DNA in a large landscape in north-central Nepal	Global Ecology and Conservation	Panthera uncia	Snow leopard	Variation in Density & Variation in Detectability	Nepal
Lukarevskiy V. S.; Lukarevskiy, S. V.	2019	ESTIMATION OF THE NUMBERS OF THE FAR EASTERN LEOPARD (PANTHERA PARDUS) IN RUSSIA	Zoologichesky Zhurnal	Panthera pardus	Leopard	Density	Russia
Leuenberger W.; Davis, A. G.; Mckenzie, J. M.; Drayer, A. N.; Price, S. J.	2019	Evaluating Snake Density Using Passive Integrated Transponder (PIT) Telemetry and Spatial Capture-Recapture Analyses for Linear Habitats	Journal of Herpetology	Nerodia sipedon & Regina septemvittata	Northern Watersnakes & Queensnakes	Variation in Density	USA
Welfelt L. S.; Beausoleil, R. A.; Wielgus, R. B.	2019	Factors Associated with black bear density and implications for management	Journal of Wildlife Management	Ursus americanus	American black bear	Variation in Density & Variation in Space use	USA
Lamichhane B. R.; Leirs, H.; Persoon, G. A.; Subedi, N.; Dhakal, M.; Oil, B. N.; Reynaert, S.; Sluydts, V.; Pokheral, C. P.; Poudyal, L. P.; Malla, S.; De Longh, H. H.	2019	Factors associated with co-occurrence of large carnivores in a human-dominated landscape	Biodiversity and Conservation	Panthera tigris & Panthera pardus	Tiger & Leopard	Density	Nepal
Jimenez J.; Chandler, R.; Tobajas, J.; Descalzo, E.; Mateo, R.; Ferreras, P.	2019	Generalized spatial mark-resight models with incomplete identification: An application to red fox density estimates	Ecology and Evolution	Vulpes vulpes	Red fox	Density	Spain
Lamb C. T.; Ford, A. T.; Proctor, M. F.; Royle, J. A.; Mowat, G.; Boutin, S.	2019	Genetic tagging in the Anthropocene: scaling ecology from alleles to ecosystems	Ecological Applications	Ursus arctos	brown bear	Variation in Density & Vital rates & Vital rates	Canada
Takumi K.; Sprong, H.; Hofmeester, T. R.	2019	Impact of vertebrate communities on Ixodes ricinus-borne disease risk in forest areas	Parasites & Vectors	Ixodes scapularis	sheep tick	Detectability	Netherlands
Murphy S. M.; Wilckens, D. T.; Augustine, B. C.; Peyton, M. A.; Harper, G. C.	2019	Improving estimation of puma (Puma concolor) population density: clustered camera-trapping, telemetry data, and generalized spatial mark-resight models	Scientific Reports	Puma concolor	puma	Density	USA
Sun C. C.; Royle, J. A.; Fuller, A. K.	2019	Incorporating citizen science data in spatially explicit integrated population models	Ecology	Ursus americanus	American black bear	Density	USA
Hidalgo-Mihart M. G., A. Jesus-De La Cruz, F. M. Contreras-Moreno, R. Juarez-Lopez, Y. Bravata-De La Cruz, D. Friedeberg and P. Bautista-Ramirez	2019	Jaguar density in a mosaic of disturbed/preserved areas in southeastern Mexico	Mammalian Biology	Panthera onca	Jaguar	Variation in Density	Mexico
Loosen A. E.; Morehouse, A. T.; Boyce, M. S.	2019	Land tenure shapes black bear density and abundance on a multi-use landscape	Ecology and Evolution	Ursus americanus	American black bear	Variation in Density	Canada
Noack J., L. Heyns, D. Rodenwoldt and S. Edwards	2019	Leopard Density Estimation within an Enclosed Reserve, Namibia Using Spatially Explicit Capture-Recapture Models	Animals	Panthera pardus	Leopard	Density	Namibia
Satter C. B., B. C. Augustine, B. J. Harmsen, R. J. Foster, E. E. Sanchez, C. Wultsch, M. L. Davis and M. J. Kelly	2019	Long-term monitoring of ocelot densities in Belize	Journal of Wildlife Management	Leopardus pardalis	Ocelot	Variation in Density	Belize
Glennie R.; Borchers, D. L.; Murchie, M.; Harmsen, B. J.; Foster, R. J.	2019	Open population maximum likelihood spatial capture-recapture	Biometrics	Panthera onca	Jaguar	Variation in Density & Vital rates & Vital rates & Dispersal	Belize
Johnsen K., O. Devineau and H. P. Andreassen	2019	Phase- and season-dependent changes in social behaviour in cyclic vole populations	Bmc Ecology	Myodes glareolus	bank vole	Variation in Density & Variation in Space use & Variation in Density	Norway
Naing H.; Ross, J.; Burnham, D.; Htun, S.; Macdonald, D. W.	2019	Population density estimates and conservation concern for clouded leopards Neofelis nebulosa, marbled cats Pardofelis marmorata and tigers Panthera tigris in Htamanthi Wildlife Sanctuary, Sagaing, Myanmar	Oryx	Neofelis nebulosa & Pardofelis marmorata & Panthera tigris	clouded leopard & marbled cat & tiger	Density	Myanmar
Qiao M. J.; Connor, T.; Shi, X. G.; Huang, J.; Huang, Y.; Zhang, H. M.; Ran, J. H.	2019	Population genetics reveals high connectivity of giant panda populations across human disturbance features in key nature reserve	Ecology and Evolution	Ailuropoda melanoleuca	Giant panda	Density	China
Keehn J. E.; Shoemaker, K. T.; Feldman, C. R.	2019	Population-level effects of wind farms on a desert lizard	Journal of Wildlife Management	Uta stansburiana	side-blotched lizard	Variation in Density & Vital rates & Vital rates & Dispersal	USA
Kautz T. M.; Belant, J. L.; Beyer, D. E.; Strickland, B. K.; Petroelje, T. R.; Sollmann, R.	2019	Predator Densities and White-Tailed Deer Fawn Survival	Journal of Wildlife Management	Odocoileus virginianus & Ursus americanus & Canis latrans & Canis lupus & Lynx rufus	white‐tailed deer & American black bear & wolf & coyote & bobcat	Variation in Density	USA
Havmoller R. W., S. Tenan, N. Scharff and F. Rovero	2019	Reserve size and anthropogenic disturbance affect the density of an African leopard (Panthera pardus) meta-population	Plos One	Panthera pardus	Leopard	Variation in Density	Tanzania
Hearn A. J., J. Ross, H. Bernard, S. A. Bakar, B. Goossens, L. T. B. Hunter and D. W. Macdonald	2019	Responses of Sunda clouded leopard Neofelis diardi population density to anthropogenic disturbance: refining estimates of its conservation status in Sabah	Oryx	Neofelis diardi	Sunda clouded leopard	Variation in Density	Malaysia
Jimenez J.; Nunez-Arjona, J. C.; Mougeot, F.; Ferreras, P.; Gonzalez, L. M.; Garcia-Dominguez, F.; Munoz-Igualada, J.; Palacios, M. J.; Pla, S.; Rueda, C.; Villaespesa, F.; Najera, F.; Palomares, F.; Lopez-Bao, J. V.	2019	Restoring apex predators can reduce mesopredator abundances	Biological Conservation	Lynx pardinus & Felis catus & Meles meles & Martes foina & Herpestes ichneumon	Iberian lynx & Feral cat & Eurpean badger & Stone marten & Egyption mongoose & Red fox	Density	Spain
Kubala J., P. Smolko, F. Zimmermann, R. Rigg, B. Tam, T. Il'ko, D. Foresti, C. Breitenmoser-Wursten, R. Kropil and U. Breitenmoser	2019	Robust monitoring of the Eurasian lynx Lynx lynx in the Slovak Carpathians reveals lower numbers than officially reported	Oryx	Lynx lynx	Eurasian lynx	Variation in Density	Slovakia
Nelson D. L.; Kellner, K. F.; Swihart, R. K.	2019	Rodent population density and survival respond to disturbance induced by timber harvest	Journal of Mammalogy	Tamias striatus & Peromyscus leucopus	eastern chipmunks & white-footed mice	Density	USA
Rich L. N.; Miller, D. A. W.; Munoz, D. J.; Robinson, H. S.; Mcnutt, J. W.; Kelly, M. J.	2019	Sampling design and analytical advances allow for simultaneous density estimation of seven sympatric carnivore species from camera trap data	Biological Conservation	Crocuta crocuta & Panthera pardus & Panthera pardus & Lycaon pictus & Leptailurus serval & Civettictis civetta & Proteles cristatus & Panthera leo	Spotted hyena & Leopard & Wild dogs & Serval & African civet & Aardwolf & Lion	Density	Botswana
Clare J.; Mckinney, S. T.; Simons-Legaard, E. M.; Depue, J. E.; Loftin, C. S.	2019	Satellite-detected forest disturbance forecasts American marten population decline: The case for supportive space-based monitoring	Biological Conservation	Martes americana	American marten	Variation in Density & Variation in Space use & Variation in Detectability	USA
Satter C. B.; Augustine, N. C.; Harmsen, B. J.; Foster, R. J.; Kelly, M. J.	2019	Sex-specific population dynamics of ocelots in Belize using open population spatial capture-recapture	Ecosphere	Leopardus pardalis	ocelot	Variation in Density & Variation in Vital rates	Belize
Jensen O. P.; Martin, C. W.; Oken, K. L.; Fodrie, F. J.; Lopez-Duarte, P. C.; Able, K. W.; Roberts, B. J.	2019	Simultaneous estimation of dispersal and survival of the gulf killifish Fundulus grandis from a batch-tagging experiment	Marine Ecology Progress Series	Fundulus grandis	gulf killifish	Vital rates & Dispersal	USA
Valenzuela-Sanchez A., H. Cayuela, B. R. Schmidt, A. A. Cunningham and C. Soto-Azat	2019	Slow natal dispersal across a homogeneous landscape suggests the use of mixed movement behaviours during dispersal in the Darwin's frog	Animal Behaviour	Rhinoderma darwinii	Darwin's frog	Variation in Space use & Dispersal	Chile
Augustine B.; Royle, J. A.; Murphy, S. M.; Chandler, R. B.; Cox, J. J.; Kelly, M. J.	2019	Spatial capture-recapture for categorically marked populations with an application to genetic capture-recapture	Ecosphere	Ursus americanus	American black bear	Density	USA
Honeycutt R. K., J. M. Garwood, W. H. Lowe and B. R. Hossack	2019	Spatial capture-recapture reveals age- and sex-specific survival and movement in stream amphibians	Oecologia	Ascaphus montanus & Ascaphus truei	Rocky Mountain tailed frog & coastal tailed frog	Variation in Vital rates & Variation in Dispersal	USA
Gimenez O.; Gatti, S.; Duchamp, C.; Germain, E.; Laurent, A.; Zimmermann, F.; Marboutin, E.	2019	Spatial density estimates of Eurasian lynx (Lynx lynx) in the French Jura and Vosges Mountains	Ecology and Evolution	Lynx lynx	Eurasian lynx	Density	France
Rogan M. S.; Balme, G. A.; Distiller, G.; Pitman, R. T.; Broadfield, J.; Mann, G. K. H.; Whittington-Jones, G. M.; Thomas, L. H.; O'riain, M. J.	2019	The influence of movement on the occupancy-density relationship at small spatial scales	Ecosphere	Panthera pardus	Leopard	Variation in Density	South Africa
Tempa T.; Hebblewhite, M.; Goldberg, J. F.; Norbu, N.; Wangchuk, T. R.; Xiao, W. H.; Mills, L. S.	2019	The spatial distribution and population density of tigers in mountainous terrain of Bhutan	Biological Conservation	Panthera tigris	Tiger	Variation in Density	Bhutan
Sarmento P.; Carrapato, C.	2019	The use of spatially explicit capture-recapture models for estimating Iberian lynx abundance in a newly reintroduced population	Mammalian Biology	Lynx pardinus	Iberian lynx	Density	Portugal
Ngoprasert D.; Gale, G. A.	2019	Tiger density, dhole occupancy, and prey occupancy in the human disturbed Dong Phayayen - Khao Yai Forest Complex, Thailand	Mammalian Biology	Panthera tigris	Tiger	Density	Thailand
Carter A.; Potts, J. M.; Roshier, D. A.	2019	Toward reliable population density estimates of partially marked populations using spatially explicit mark-resight methods	Ecology and Evolution	Vulpes vulpes	Red fox	Density & Variation in Detectability	Australia
Goswami V. R.; Yadava, M. K.; Vasudev, D.; Prasad, P. K.; Sharma, P.; Jathanna, D.	2019	Towards a reliable assessment of Asian elephant population parameters: the application of photographic spatial capture-recapture sampling in a priority floodplain ecosystem	Scientific Reports	Elephas maximus	Asian elephant	Variation in Density	India
Hernandez-Pacheco R.; Sutherland, C.; Thompson, L. M.; Grayson, K. L.	2019	Unexpected spatial population ecology of a widespread terrestrial salamander near its southern range edge	Royal Society Open Science	Plethodon cinereus	eastern red-backed salamander	Variation in Density & Space use & Variation in Density	USA
Rees M. W., J. H. Pascoe, B. A. Wintle, M. Le Pla, E. K. Birnbaum and B. A. Hradsky	2019	Unexpectedly high densities of feral cats in a rugged temperate forest	Biological Conservation	Felis catus	Feral cat	Density	Australia
Kendall K. C.; Graves, T. A.; Royle, J. A.; Macleod, A. C.; Mckelvey, K. S.; Boulanger, J.; Waller, J. S.	2019	Using bear rub data and spatial capture-recapture models to estimate trend in a brown bear population	Scientific Reports	Ursus arctos	brown bear	Variation in Density	USA
Gardner P. C., I. P. Vaughan, L. P. Liew and B. Goossens	2019	Using natural marks in a spatially explicit capture-recapture framework to estimate preliminary population density of cryptic endangered wild cattle in Borneo	Global Ecology and Conservation	Bos javanicus	Bornean banteng	Density	Malaysia
Stetz J. B., M. S. Mitchell and K. C. Kendall	2019	Using spatially-explicit capture-recapture models to explain variation in seasonal density patterns of sympatric ursids	Ecography	Ursus arctos & Ursus americanus	Brown bear & American black bear	Variation in Density	USA
Cappelle N.; Despres-Einspenner, M. L.; Howe, E. J.; Boesch, C.; Kuhl, H. S.	2019	Validating camera trap distance sampling for chimpanzees	American Journal of Primatology	Pan troglodytes	Chimpanzee	Density	Côte d'Ivoire
Casula P., L. Luiselli and G. Amori	2019	Which population density affects home ranges of co-occurring rodents?	Basic and Applied Ecology	Apodemus flavicollis & Myodes glareolus	yellow-necked mice & bank voles	Variation in Density & Variation in Space use	Italy
Huaranca J. C., M. L. Villalba, N. Negroes, J. E. Jimenez, D. W. Macdonald and L. F. Pacheco	2020	Density and activity patterns of Andean cat and pampas cat (Leopardus jacobita and L. colocolo) in the Bolivian Altiplano	Wildlife Research	Leopardus jacobita & Leopardus colocolo	Andean cat & pampas cat	Variation in Density	Bolivia
Macaulay L. T., R. Sollmann and R. H. Barrett	2020	Estimating Deer Populations Using Camera Traps and Natural Marks	Journal of Wildlife Management	Odocoileus hemionus	black‐tailed deer	Variation in Density & Variation in Density & Variation in Detectability	USA
Ma Y. J., H. Bao, R. Bencini, D. Raubenheimer, H. L. Dou, H. Liu, S. R. Wang and G. S. Jiang	2020	Macro-Nutritional Adaptive Strategies of Moose (Alces alces) Related to Population Density	Animals	Alces alces	Moose	Variation in Density	China
Hansen N.; Hughes, N. K.; Byrom, A. E.; Banks, P. B.	2020	Population recovery of alien black rats Rattus rattus: A test of reinvasion theory	Austral Ecology	Rattus rattus	black rat	Density	Australia
Augustine B.; Kery, M.; Marin, J. O.; Mollet, P.; Pasinelli, G.; Sutherland, C.	2020	Sex-specific population dynamics and demography of capercaillie (Tetrao urogallus L.) in a patchy environment	Population Ecology	Tetrao urogallus	capercaillie	Variation in Density & Variation in Vital rates & Variation in Vital rates & Variation in Dispersal	Switzerland
Mowat G.; Clevenger, A. P.; Kortello, A. D.; Hausleitner, D.; Barrueto, M.; Smit, L.; Lamb, C.; Dorsey, B.; Ott, P. K.	2020	The Sustainability of Wolverine Trapping Mortality in Southern Canada	Journal of Wildlife Management	Gulo gulo	Wolverine	Variation in Density	Canada
